# Supplementary material for: The Genomic Legacy of the Transatlantic Slave Trade in the Yungas Valley of Bolivia
Source: PLoS One. 2015 Aug 11;10(8):e0134129. doi: 10.1371/journal.pone.0134129 (PMC4532489; doi:10.1371/journal.pone.0134129)
Supplement: S3 Table — (XLSX) [file pone.0134129.s007.xlsx]

## Sheet: Table S3
Table S3. Global database of African mitogenomes.
Geographic Origin	Country	n	Reference
Africa (n = 12)		3	Hartmann,A., Thieme,M., Nanduri,L.K., Stempfl,T., Moehle,C., Kivisild,T. and Oefner,P.J. (2009). Validation of Microarray-Based Sequencing of 93 Worldwide Mitochondrial Genomes. Hum Mutat. 30: 115-122.
		9	Quintana-Murci,L., Quach,H., Harmant,C., Luca,F., Massonnet,B., Patin,E., Sica,L., Mouguiama-Daouda,P., Comas,D., Tzur,S., Balanovsky,O., Kidd,K.K., Kidd,J.R., van der Veen,L., Hombert,J.M., Gessain,A., Verdu,P., Froment,A., Bahuchet,S., Heyer,E., Dausset,J., Salas,A. and Behar,D.M. (2008). Maternal traces of deep common ancestry and asymmetric gene flow between Pygmy hunter-gatherers and Bantu-s…
Africa Central (n = 555)	Benin	1	Achilli A, Iommarini L, Olivieri A, Pala M, Hooshiar Kashani B, Reynier P, La Morgia C, Valentino ML, Liguori R, Pizza F, Barboni P, Sadun F, De Negri AM, Zeviani M, Dollfus H, Moulignier A, Ducos G, Orssaud C, Bonneau D, Procaccio V, Leo-Kottler B, Fauser S, Wissinger B, Amati-Bonneau P, Torroni A, Carelli V. (2012). Rare primary mitochondrial DNA mutations and probable synergistic variants in L…
	Burkina Faso	99	Barbieri C, Whitten M, Beyer K, Schreiber H, Li M, Pakendorf B. (2012). Contrasting maternal and paternal histories in the linguistic context of Burkina Faso. Mol Biol Evol. 29:1213-1223
	Burundi	1	Ingman,M., Kaessmann,H., Paabo,S. and Gyllensten,U. (2000). Mitochondrial genome variation and the origin of modern humans. Nature 408: 708-713.
	Cameroon	2	Ingman,M., Kaessmann,H., Paabo,S. and Gyllensten,U. (2000). Mitochondrial genome variation and the origin of modern humans. Nature 408: 708-713.
	Central African Republic	2	Bandelt,H.J., Achilli,A., Kong,Q.P., Salas,A., Lutz-Bonengel,S., Sun,C., Zhang,Y.P., Torroni,A. and Yao,Y.G. (2005). Low 'penetrance' of phylogenetic knowledge in mitochondrial disease studies. Biochem. Biophys. Res. Commun. 333: 122-130.
	Chad (n = 57)	11	Soares,P., Alshamali,F., Pereira,J.B., Fernandes,V., Silva,N.M., Afonso,C., Costa,M.D., Musilova,E., Macaulay,V., Richards,M.B., Cerny,V. and Pereira,L. (2012). The Expansion of mtDNA Haplogroup L3 within and out of Africa. Mol. Biol. Evol. 29: 915-927.
		30	Behar,D.M., Villems,R., Soodyall,H., Blue-Smith,J., Pereira,L., Metspalu,E., Scozzari,R., Makkan,H., Tzur,S., Comas,D., Bertranpetit,J., Quintana-Murci,L., Tyler-Smith,C., Wells,R.S. and Rosset,S. Genographic Consortium. (2008). The dawn of human matrilineal diversity. Am. J. Hum. Genet. 82: 1130-1140.
		16	Cerny,V., Fernandes,V., Costa,M.D., Hajek,M., Mulligan,C.J. and Pereira,L. (2009). Migration of Chadic speaking pastoralists within Africa based on population structure of Chad Basin and phylogeography of mitochondrial L3f haplogroup. BMC Evol. Biol. 9: 63.
	Chad/Nigeria	2	Ingman,M., Kaessmann,H., Paabo,S. and Gyllensten,U. (2000). Mitochondrial genome variation and the origin of modern humans. Nature 408: 708-713.
	Congo (n = 13)	7	Bandelt,H.J., Achilli,A., Kong,Q.P., Salas,A., Lutz-Bonengel,S., Sun,C., Zhang,Y.P., Torroni,A. and Yao,Y.G. (2005). Low 'penetrance' of phylogenetic knowledge in mitochondrial disease studies. Biochem. Biophys. Res. Commun. 333: 122-130.
		3	Ingman,M., Kaessmann,H., Paabo,S. and Gyllensten,U. (2000). Mitochondrial genome variation and the origin of modern humans. Nature 408: 708-713.
		1	Arnason,U., Gullberg,A., Janke,A. and Kullberg,M. (2007). Mitogenomic analyses of caniform relationships. Mol. Phylogenet. Evol. 45: 863-874.
		2	Hartmann,A., Thieme,M., Nanduri,L.K., Stempfl,T., Moehle,C., Kivisild,T. and Oefner,P.J. (2009). Validation of Microarray-Based Sequencing of 93 Worldwide Mitochondrial Genomes. Hum Mutat. 30: 115-122.
	Gabon	2	Bandelt,H.J., Achilli,A., Kong,Q.P., Salas,A., Lutz-Bonengel,S., Sun,C., Zhang,Y.P., Torroni,A. and Yao,Y.G. (2005). Low 'penetrance' of phylogenetic knowledge in mitochondrial disease studies. Biochem. Biophys. Res. Commun. 333: 122-130.
	Nigeria (n = 238)	99	Esan in Nigeria (ESN), 1000 Genomes
		109	Yoruba in Ibadan (YRI), 1000 Genomes
		7	Zheng, H-X, Yan, S, Qin, Z-D, Jin, L (2012). MtDNA analysis of global populations support that major population expansions began before Neolithic Time. Scientific Reports 2: 751
		3	Torroni,A., Achilli,A., Macaulay,V., Richards,M. and Bandelt,H.J. (2006). Harvesting the fruit of the human mtDNA tree. Trends Genet. 22: 339-345.
		14	Barbieri C, Whitten M, Beyer K, Schreiber H, Li M, Pakendorf B. (2012). Contrasting maternal and paternal histories in the linguistic context of Burkina Faso. Mol Biol Evol. 29:1213-1223
		4	Ingman,M., Kaessmann,H., Paabo,S. and Gyllensten,U. (2000). Mitochondrial genome variation and the origin of modern humans. Nature 408: 708-713.
		2	Hartmann,A., Thieme,M., Nanduri,L.K., Stempfl,T., Moehle,C., Kivisild,T. and Oefner,P.J. (2009). Validation of Microarray-Based Sequencing of 93 Worldwide Mitochondrial Genomes. Hum Mutat. 30: 115-122.
	Pygmy (n = 125)	110	Bandelt,H.J., Achilli,A., Kong,Q.P., Salas,A., Lutz-Bonengel,S., Sun,C., Zhang,Y.P., Torroni,A. and Yao,Y.G. (2005). Low 'penetrance' of phylogenetic knowledge in mitochondrial disease studies. Biochem. Biophys. Res. Commun. 333: 122-130.
		6	Quintana-Murci,L., Quach,H., Harmant,C., Luca,F., Massonnet,B., Patin,E., Sica,L., Mouguiama-Daouda,P., Comas,D., Tzur,S., Balanovsky,O., Kidd,K.K., Kidd,J.R., van der Veen,L., Hombert,J.M., Gessain,A., Verdu,P., Froment,A., Bahuchet,S., Heyer,E., Dausset,J., Salas,A. and Behar,D.M. (2008). Maternal traces of deep common ancestry and asymmetric gene flow between Pygmy hunter-gatherers and Bantu-s…
		4	Ingman,M., Kaessmann,H., Paabo,S. and Gyllensten,U. (2000). Mitochondrial genome variation and the origin of modern humans. Nature 408: 708-713.
		5	Hartmann,A., Thieme,M., Nanduri,L.K., Stempfl,T., Moehle,C., Kivisild,T. and Oefner,P.J. (2009). Validation of Microarray-Based Sequencing of 93 Worldwide Mitochondrial Genomes. Hum Mutat. 30: 115-122.
	Yoruba	1	Ingman,M., Kaessmann,H., Paabo,S. and Gyllensten,U. (2000). Mitochondrial genome variation and the origin of modern humans. Nature 408: 708-713.
	Duma	1	Quintana-Murci,L., Quach,H., Harmant,C., Luca,F., Massonnet,B., Patin,E., Sica,L., Mouguiama-Daouda,P., Comas,D., Tzur,S., Balanovsky,O., Kidd,K.K., Kidd,J.R., van der Veen,L., Hombert,J.M., Gessain,A., Verdu,P., Froment,A., Bahuchet,S., Heyer,E., Dausset,J., Salas,A. and Behar,D.M. (2008). Maternal traces of deep common ancestry and asymmetric gene flow between Pygmy hunter-gatherers and Bantu-s…
	Bantu	11	Quintana-Murci,L., Quach,H., Harmant,C., Luca,F., Massonnet,B., Patin,E., Sica,L., Mouguiama-Daouda,P., Comas,D., Tzur,S., Balanovsky,O., Kidd,K.K., Kidd,J.R., van der Veen,L., Hombert,J.M., Gessain,A., Verdu,P., Froment,A., Bahuchet,S., Heyer,E., Dausset,J., Salas,A. and Behar,D.M. (2008). Maternal traces of deep common ancestry and asymmetric gene flow between Pygmy hunter-gatherers and Bantu-s…
Africa East (n = 219)	Ethiopia (n = 49)	20	Behar,D.M., Villems,R., Soodyall,H., Blue-Smith,J., Pereira,L., Metspalu,E., Scozzari,R., Makkan,H., Tzur,S., Comas,D., Bertranpetit,J., Quintana-Murci,L., Tyler-Smith,C., Wells,R.S. and Rosset,S. Genographic Consortium. (2008). The dawn of human matrilineal diversity. Am. J. Hum. Genet. 82: 1130-1140.
		13	Torroni,A., Achilli,A., Macaulay,V., Richards,M. and Bandelt,H.J. (2006). Harvesting the fruit of the human mtDNA tree. Trends Genet. 22: 339-345.
		16	Soares,P., Alshamali,F., Pereira,J.B., Fernandes,V., Silva,N.M., Afonso,C., Costa,M.D., Musilova,E., Macaulay,V., Richards,M.B., Cerny,V. and Pereira,L. (2012). The Expansion of mtDNA Haplogroup L3 within and out of Africa. Mol. Biol. Evol. 29: 915-927.
	Kenya (n = 128)	100	Luhya in Webuye (LWK), 1000 Genomes
		15	Zheng, H-X, Yan, S, Qin, Z-D, Jin, L (2012). MtDNA analysis of global populations support that major population expansions began before Neolithic Time. Scientific Reports 2: 745
		11	Behar,D.M., Villems,R., Soodyall,H., Blue-Smith,J., Pereira,L., Metspalu,E., Scozzari,R., Makkan,H., Tzur,S., Comas,D., Bertranpetit,J., Quintana-Murci,L., Tyler-Smith,C., Wells,R.S. and Rosset,S. Genographic Consortium. (2008). The dawn of human matrilineal diversity. Am. J. Hum. Genet. 82: 1130-1140.
		1	Ingman,M., Kaessmann,H., Paabo,S. and Gyllensten,U. (2000). Mitochondrial genome variation and the origin of modern humans. Nature 408: 708-713.
		1	Hartmann,A., Thieme,M., Nanduri,L.K., Stempfl,T., Moehle,C., Kivisild,T. and Oefner,P.J. (2009). Validation of Microarray-Based Sequencing of 93 Worldwide Mitochondrial Genomes. Hum Mutat. 30: 115-122.
	Somalia	20	Soares,P., Alshamali,F., Pereira,J.B., Fernandes,V., Silva,N.M., Afonso,C., Costa,M.D., Musilova,E., Macaulay,V., Richards,M.B., Cerny,V. and Pereira,L. (2012). The Expansion of mtDNA Haplogroup L3 within and out of Africa. Mol. Biol. Evol. 29: 915-927.
	Sudan	21	Soares,P., Alshamali,F., Pereira,J.B., Fernandes,V., Silva,N.M., Afonso,C., Costa,M.D., Musilova,E., Macaulay,V., Richards,M.B., Cerny,V. and Pereira,L. (2012). The Expansion of mtDNA Haplogroup L3 within and out of Africa. Mol. Biol. Evol. 29: 915-927.
	Uganda	1	Macaulay,V., Hill,C., Achilli,A., Rengo,C., Clarke,D., Meehan,W., Blackburn,J., Semino,O., Scozzari,R., Cruciani,F., Taha,A., Shaari,N.K., Raja,J.M., Ismail,P., Zainuddin,Z., Goodwin,W., Bulbeck,D., Bandelt,H.J., Oppenheimer,S., Torroni,A. and Richards,M. (2005). Single, rapid coastal settlement of Asia revealed by analysis of complete mitochondrial genomes. Science 308: 1034-1036.
Africa North (n = 81)	Algeria	3	Behar,D.M., Villems,R., Soodyall,H., Blue-Smith,J., Pereira,L., Metspalu,E., Scozzari,R., Makkan,H., Tzur,S., Comas,D., Bertranpetit,J., Quintana-Murci,L., Tyler-Smith,C., Wells,R.S. and Rosset,S. Genographic Consortium. (2008). The dawn of human matrilineal diversity. Am. J. Hum. Genet. 82: 1130-1140.
	Egypt (n = 30)	19	Behar,D.M., Villems,R., Soodyall,H., Blue-Smith,J., Pereira,L., Metspalu,E., Scozzari,R., Makkan,H., Tzur,S., Comas,D., Bertranpetit,J., Quintana-Murci,L., Tyler-Smith,C., Wells,R.S. and Rosset,S. Genographic Consortium. (2008). The dawn of human matrilineal diversity. Am. J. Hum. Genet. 82: 1130-1140.
		11	Kujanova,M., Pereira,L., Fernandes,V., Pereira,J.B. and Cerny,V. (2009). Near eastern neolithic genetic input in a small oasis of the Egyptian Western Desert. Am. J. Phys. Anthropol. 140: 336-346.
	Libya	4	Behar,D.M., Villems,R., Soodyall,H., Blue-Smith,J., Pereira,L., Metspalu,E., Scozzari,R., Makkan,H., Tzur,S., Comas,D., Bertranpetit,J., Quintana-Murci,L., Tyler-Smith,C., Wells,R.S. and Rosset,S. Genographic Consortium. (2008). The dawn of human matrilineal diversity. Am. J. Hum. Genet. 82: 1130-1140.
	Mauritania	4	Maca-Meyer,N., Gonzalez,A.M., Larruga,J.M., Flores,C. and Cabrera,V.M. (2001). Major genomic mitochondrial lineages delineate early human expansions. BMC Genet. 2: 13.
	Morocco (n = 17)	1	Maca-Meyer,N., Gonzalez,A.M., Larruga,J.M., Flores,C. and Cabrera,V.M. (2001). Major genomic mitochondrial lineages delineate early human expansions. BMC Genet. 2: 13.
		8	Behar,D.M., Villems,R., Soodyall,H., Blue-Smith,J., Pereira,L., Metspalu,E., Scozzari,R., Makkan,H., Tzur,S., Comas,D., Bertranpetit,J., Quintana-Murci,L., Tyler-Smith,C., Wells,R.S. and Rosset,S. Genographic Consortium. (2008). The dawn of human matrilineal diversity. Am. J. Hum. Genet. 82: 1130-1140.
		8	Harich,N., Costa,M.D., Fernandes,V., Kandil,M., Pereira,J.B., Silva,N.M. and Pereira,L. (2010). The trans-Saharan slave trade - clues from interpolation analyses and high-resolution characterization of mitochondrial DNA lineages. BMC Evol. Biol. 10: 138.
	Tunisia (n = 22)	14	Costa,M.D., Cherni,L., Fernandes,V., Freitas,F., Ammar El Gaaied,A.B. and Pereira,L. (2009). Data from complete mtDNA sequencing of Tunisian centenarians: testing haplogroup association and the 'golden mean' to longevity. Mech. Ageing Dev. 130: 222-226.
		8	Behar,D.M., Villems,R., Soodyall,H., Blue-Smith,J., Pereira,L., Metspalu,E., Scozzari,R., Makkan,H., Tzur,S., Comas,D., Bertranpetit,J., Quintana-Murci,L., Tyler-Smith,C., Wells,R.S. and Rosset,S. Genographic Consortium. (2008). The dawn of human matrilineal diversity. Am. J. Hum. Genet. 82: 1130-1140.
	Western Sahara	1	FamilyTreeDNA
Africa South (n = 63)	South Africa	10	Mishmar,D., Ruiz-Pesini,E., Golik,P., Macaulay,V., Clark,A.G., Hosseini,S., Brandon,M., Easley,K., Chen,E., Brown,M.D., Sukernik,R.I., Olckers,A. and Wallace,D.C. (2003). Natural selection shaped regional mtDNA variation in humans. Proc. Natl. Acad. Sci. U.S.A. 100: 171-176.
		49	Behar,D.M., Villems,R., Soodyall,H., Blue-Smith,J., Pereira,L., Metspalu,E., Scozzari,R., Makkan,H., Tzur,S., Comas,D., Bertranpetit,J., Quintana-Murci,L., Tyler-Smith,C., Wells,R.S. and Rosset,S. Genographic Consortium. (2008). The dawn of human matrilineal diversity. Am. J. Hum. Genet. 82: 1130-1140.
		1	Hartmann,A., Thieme,M., Nanduri,L.K., Stempfl,T., Moehle,C., Kivisild,T. and Oefner,P.J. (2009). Validation of Microarray-Based Sequencing of 93 Worldwide Mitochondrial Genomes. Hum Mutat. 30: 115-122.
		1	Arnason,U., Gullberg,A., Janke,A. and Kullberg,M. (2007). Mitogenomic analyses of caniform relationships. Mol. Phylogenet. Evol. 45: 863-874.
		2	Ingman,M., Kaessmann,H., Paabo,S. and Gyllensten,U. (2000). Mitochondrial genome variation and the origin of modern humans. Nature 408: 708-713.
Africa South East (n = 127)	Mozambique	22	Behar,D.M., Villems,R., Soodyall,H., Blue-Smith,J., Pereira,L., Metspalu,E., Scozzari,R., Makkan,H., Tzur,S., Comas,D., Bertranpetit,J., Quintana-Murci,L., Tyler-Smith,C., Wells,R.S. and Rosset,S. Genographic Consortium. (2008). The dawn of human matrilineal diversity. Am. J. Hum. Genet. 82: 1130-1140.
	Zambia (n = 105)	89	Barbieri C, Butthof A, Bostoen K, Pakendorf B. (2012). Genetic perspectives on the origin of clicks in Bantu languages from southwestern Zambia. Eur J Hum Genet. 21:430-436.
		16	Barbieri C, Vicente M, Rocha J, Mpoloka SW, Stoneking M, Pakendorf B. (2013). Ancient substructure in early mtDNA lineages of southern Africa. Am J Hum Genet. 92:285-292
Africa South West (n = 469)	Angola	22	Barbieri C, Vicente M, Rocha J, Mpoloka SW, Stoneking M, Pakendorf B. (2013). Ancient substructure in early mtDNA lineages of southern Africa. Am J Hum Genet. 92:285-292
	Botswana	306	Barbieri C, Vicente M, Rocha J, Mpoloka SW, Stoneking M, Pakendorf B. (2013). Ancient substructure in early mtDNA lineages of southern Africa. Am J Hum Genet. 92:285-292
	Namibia	141	Barbieri C, Vicente M, Rocha J, Mpoloka SW, Stoneking M, Pakendorf B. (2013). Ancient substructure in early mtDNA lineages of southern Africa. Am J Hum Genet. 92:285-292
Africa West (n = 233)	Gambia (n = 109)	107	Gambian in Western Divisons in The Gambia (GWD), 1000 Genomes
		2	Behar,D.M., Villems,R., Soodyall,H., Blue-Smith,J., Pereira,L., Metspalu,E., Scozzari,R., Makkan,H., Tzur,S., Comas,D., Bertranpetit,J., Quintana-Murci,L., Tyler-Smith,C., Wells,R.S. and Rosset,S. Genographic Consortium. (2008). The dawn of human matrilineal diversity. Am. J. Hum. Genet. 82: 1130-1140.
	Guinea-Bissau	23	Behar,D.M., Villems,R., Soodyall,H., Blue-Smith,J., Pereira,L., Metspalu,E., Scozzari,R., Makkan,H., Tzur,S., Comas,D., Bertranpetit,J., Quintana-Murci,L., Tyler-Smith,C., Wells,R.S. and Rosset,S. Genographic Consortium. (2008). The dawn of human matrilineal diversity. Am. J. Hum. Genet. 82: 1130-1140.
	Senegal	17	Barbieri C, Whitten M, Beyer K, Schreiber H, Li M, Pakendorf B. (2012). Contrasting maternal and paternal histories in the linguistic context of Burkina Faso. Mol Biol Evol. 29:1213-1223
	Sierra Leone	83	Mende in Sierra Leone (MSL), 1000 Genomes
	Mandenka	1	Ingman,M., Kaessmann,H., Paabo,S. and Gyllensten,U. (2000). Mitochondrial genome variation and the origin of modern humans. Nature 408: 708-713.
America North (n = 215)	USA	143	Just,R.S., Diegoli,T.M., Saunier,J.L., Irwin,J.A. and Parsons,T.J. (2008). Complete mitochondrial genome sequences for 265 African American and U.S. 'Hispanic' individuals. Forensic Sci Int Genet 2: E45-E48.
		6	Behar,D.M., Villems,R., Soodyall,H., Blue-Smith,J., Pereira,L., Metspalu,E., Scozzari,R., Makkan,H., Tzur,S., Comas,D., Bertranpetit,J., Quintana-Murci,L., Tyler-Smith,C., Wells,R.S. and Rosset,S. Genographic Consortium. (2008). The dawn of human matrilineal diversity. Am. J. Hum. Genet. 82: 1130-1140.
		61	African Ancestry in Southwest US (ASW), 1000 Genomes
		3	Gujarati Indian in Houston,TX (GIH), 1000 Genomes
		2	Zheng, H-X, Yan, S, Qin, Z-D, Jin, L (2012). MtDNA analysis of global populations support that major population expansions began before Neolithic Time. Scientific Reports 2: 757
America South (n = 22)	America South	1	Hartmann,A., Thieme,M., Nanduri,L.K., Stempfl,T., Moehle,C., Kivisild,T. and Oefner,P.J. (2009). Validation of Microarray-Based Sequencing of 93 Worldwide Mitochondrial Genomes. Hum Mutat. 30: 115-122.
	Bolivia	8	Present study
	Colombia (n = 10)	9	Colombian in Medellin (CLM), 1000 Genomes
		1	Zheng, H-X, Yan, S, Qin, Z-D, Jin, L (2012). MtDNA analysis of global populations support that major population expansions began before Neolithic Time. Scientific Reports 2: 757
	Peru	3	Peruvian in Lima (PEL), 1000 Genomes
Caribbean (n = 120)	Bahamas	1	FamilyTreeDNA
	Barbados	90	African Caribbean in Barbados (ACB), 1000 Genomes
	Dominican Republic	8	Torroni,A., Achilli,A., Macaulay,V., Richards,M. and Bandelt,H.J. (2006). Harvesting the fruit of the human mtDNA tree. Trends Genet. 22: 339-345.
	Puerto Rico	21	Puerto Rican in Puerto Rico (PUR)
Asia (n = 8)	Russia	2	Malyarchuk,B.A., Derenko,M., Perkova,M., Grzybowski,T., Vanecek,T. and Lazur,J. (2008). Reconstructing the phylogeny of African mitochondrial DNA lineages in Slavs. Eur. J. Hum. Genet. 16: 1091-1096.
	Pakistan (n = 6)	4	Behar,D.M., Villems,R., Soodyall,H., Blue-Smith,J., Pereira,L., Metspalu,E., Scozzari,R., Makkan,H., Tzur,S., Comas,D., Bertranpetit,J., Quintana-Murci,L., Tyler-Smith,C., Wells,R.S. and Rosset,S. Genographic Consortium. (2008). The dawn of human matrilineal diversity. Am. J. Hum. Genet. 82: 1130-1140.
		2	Punjabi in Lahore (PJL), 1000 Genomes
Europe Central (n = 1)	The Netherlands	1	Behar,D.M., Villems,R., Soodyall,H., Blue-Smith,J., Pereira,L., Metspalu,E., Scozzari,R., Makkan,H., Tzur,S., Comas,D., Bertranpetit,J., Quintana-Murci,L., Tyler-Smith,C., Wells,R.S. and Rosset,S. Genographic Consortium. (2008). The dawn of human matrilineal diversity. Am. J. Hum. Genet. 82: 1130-1140.
Europe East (n = 9)	Czech Republic	1	Malyarchuk,B.A., Derenko,M., Perkova,M., Grzybowski,T., Vanecek,T. and Lazur,J. (2008). Reconstructing the phylogeny of African mitochondrial DNA lineages in Slavs. Eur. J. Hum. Genet. 16: 1091-1096.
	Poland (n = 6)	3	Mielnik-Sikorska M, Daca P, Malyarchuk B, Derenko M, Skonieczna K, Perkova M, Dobosz T, Grzybowski T. (2013). The history of Slavs inferred from complete mitochondrial genome sequences. PLoS One. 8:e54360.
		2	FamilyTreeDNA
		1	Malyarchuk,B.A., Derenko,M., Perkova,M., Grzybowski,T., Vanecek,T. and Lazur,J. (2008). Reconstructing the phylogeny of African mitochondrial DNA lineages in Slavs. Eur. J. Hum. Genet. 16: 1091-1096.
	Slovakia	2	Malyarchuk,B.A., Derenko,M., Perkova,M., Grzybowski,T., Vanecek,T. and Lazur,J. (2008). Reconstructing the phylogeny of African mitochondrial DNA lineages in Slavs. Eur. J. Hum. Genet. 16: 1091-1096.
Europe South (n = 3)	Cyprus	2	Behar,D.M., Villems,R., Soodyall,H., Blue-Smith,J., Pereira,L., Metspalu,E., Scozzari,R., Makkan,H., Tzur,S., Comas,D., Bertranpetit,J., Quintana-Murci,L., Tyler-Smith,C., Wells,R.S. and Rosset,S. Genographic Consortium. (2008). The dawn of human matrilineal diversity. Am. J. Hum. Genet. 82: 1130-1140.
	Italy	1	Toscani in Italia (TSI), 1000 Genomes
Europe West (n = 8)	Portugal (n = 4)	3	Behar,D.M., Villems,R., Soodyall,H., Blue-Smith,J., Pereira,L., Metspalu,E., Scozzari,R., Makkan,H., Tzur,S., Comas,D., Bertranpetit,J., Quintana-Murci,L., Tyler-Smith,C., Wells,R.S. and Rosset,S. Genographic Consortium. (2008). The dawn of human matrilineal diversity. Am. J. Hum. Genet. 82: 1130-1140.
		1	Pereira,L., Goncalves,J., Franco-Duarte,R., Silva,J., Rocha,T., Arnold,C., Richards,M. and Macaulay,V. (2007). No evidence for a mtDNA role in sperm motility: data from complete sequencing of asthenozoospermic males. Mol. Biol. Evol. 24: 868-874.
	Spain (n = 4)	2	Gomez-Carballa,A., Cerezo,M., Balboa,E., Heredia,C., Castro-Feijoo,L., Rica,I., Barreiro,J., Eiris,J., Cabanas,P., Martinez-Soto,I., Fernandez-Toral,J., Castro-Gago,M., Pombo,M., Carracedo,A., Barros,F. and Salas,A. (2011). Evolutionary analyses of entire genomes do not support the association of mtDNA mutations with Ras/MAPK pathway syndromes. PLoS ONE 6: E18348.
		2	Iberian populations in Spain (IBS), 1000 Genomes
Near East (n = 96)	Iran	1	Behar,D.M., Villems,R., Soodyall,H., Blue-Smith,J., Pereira,L., Metspalu,E., Scozzari,R., Makkan,H., Tzur,S., Comas,D., Bertranpetit,J., Quintana-Murci,L., Tyler-Smith,C., Wells,R.S. and Rosset,S. Genographic Consortium. (2008). The dawn of human matrilineal diversity. Am. J. Hum. Genet. 82: 1130-1140.
	Israel (n = 30)	29	Behar,D.M., Villems,R., Soodyall,H., Blue-Smith,J., Pereira,L., Metspalu,E., Scozzari,R., Makkan,H., Tzur,S., Comas,D., Bertranpetit,J., Quintana-Murci,L., Tyler-Smith,C., Wells,R.S. and Rosset,S. Genographic Consortium. (2008). The dawn of human matrilineal diversity. Am. J. Hum. Genet. 82: 1130-1140.
		1	Hartmann,A., Thieme,M., Nanduri,L.K., Stempfl,T., Moehle,C., Kivisild,T. and Oefner,P.J. (2009). Validation of Microarray-Based Sequencing of 93 Worldwide Mitochondrial Genomes. Hum Mutat. 30: 115-122.
	Jordan (n = 8)	7	Behar,D.M., Villems,R., Soodyall,H., Blue-Smith,J., Pereira,L., Metspalu,E., Scozzari,R., Makkan,H., Tzur,S., Comas,D., Bertranpetit,J., Quintana-Murci,L., Tyler-Smith,C., Wells,R.S. and Rosset,S. Genographic Consortium. (2008). The dawn of human matrilineal diversity. Am. J. Hum. Genet. 82: 1130-1140.
		1	Maca-Meyer,N., Gonzalez,A.M., Larruga,J.M., Flores,C. and Cabrera,V.M. (2001). Major genomic mitochondrial lineages delineate early human expansions. BMC Genet. 2: 13.
	Kuwait	6	Behar,D.M., Villems,R., Soodyall,H., Blue-Smith,J., Pereira,L., Metspalu,E., Scozzari,R., Makkan,H., Tzur,S., Comas,D., Bertranpetit,J., Quintana-Murci,L., Tyler-Smith,C., Wells,R.S. and Rosset,S. Genographic Consortium. (2008). The dawn of human matrilineal diversity. Am. J. Hum. Genet. 82: 1130-1140.
	Lebanon	4	Behar,D.M., Villems,R., Soodyall,H., Blue-Smith,J., Pereira,L., Metspalu,E., Scozzari,R., Makkan,H., Tzur,S., Comas,D., Bertranpetit,J., Quintana-Murci,L., Tyler-Smith,C., Wells,R.S. and Rosset,S. Genographic Consortium. (2008). The dawn of human matrilineal diversity. Am. J. Hum. Genet. 82: 1130-1140.
	Oman	11	Behar,D.M., Villems,R., Soodyall,H., Blue-Smith,J., Pereira,L., Metspalu,E., Scozzari,R., Makkan,H., Tzur,S., Comas,D., Bertranpetit,J., Quintana-Murci,L., Tyler-Smith,C., Wells,R.S. and Rosset,S. Genographic Consortium. (2008). The dawn of human matrilineal diversity. Am. J. Hum. Genet. 82: 1130-1140.
	Saudi-Arabia	7	Behar,D.M., Villems,R., Soodyall,H., Blue-Smith,J., Pereira,L., Metspalu,E., Scozzari,R., Makkan,H., Tzur,S., Comas,D., Bertranpetit,J., Quintana-Murci,L., Tyler-Smith,C., Wells,R.S. and Rosset,S. Genographic Consortium. (2008). The dawn of human matrilineal diversity. Am. J. Hum. Genet. 82: 1130-1140.
	Syria	8	Behar,D.M., Villems,R., Soodyall,H., Blue-Smith,J., Pereira,L., Metspalu,E., Scozzari,R., Makkan,H., Tzur,S., Comas,D., Bertranpetit,J., Quintana-Murci,L., Tyler-Smith,C., Wells,R.S. and Rosset,S. Genographic Consortium. (2008). The dawn of human matrilineal diversity. Am. J. Hum. Genet. 82: 1130-1140.
	Yemen (n = 21)	19	Behar,D.M., Villems,R., Soodyall,H., Blue-Smith,J., Pereira,L., Metspalu,E., Scozzari,R., Makkan,H., Tzur,S., Comas,D., Bertranpetit,J., Quintana-Murci,L., Tyler-Smith,C., Wells,R.S. and Rosset,S. Genographic Consortium. (2008). The dawn of human matrilineal diversity. Am. J. Hum. Genet. 82: 1130-1140.
		2	Soares,P., Alshamali,F., Pereira,J.B., Fernandes,V., Silva,N.M., Afonso,C., Costa,M.D., Musilova,E., Macaulay,V., Richards,M.B., Cerny,V. and Pereira,L. (2012). The Expansion of mtDNA Haplogroup L3 within and out of Africa. Mol. Biol. Evol. 29: 915-927.
unknown	unknown	2	Behar,D.M., Villems,R., Soodyall,H., Blue-Smith,J., Pereira,L., Metspalu,E., Scozzari,R., Makkan,H., Tzur,S., Comas,D., Bertranpetit,J., Quintana-Murci,L., Tyler-Smith,C., Wells,R.S. and Rosset,S. Genographic Consortium. (2008). The dawn of human matrilineal diversity. Am. J. Hum. Genet. 82: 1130-1140.
		2243
