# Supplementary material for: The Genomic Legacy of the Transatlantic Slave Trade in the Yungas Valley of Bolivia
Source: PLoS One. 2015 Aug 11;10(8):e0134129. doi: 10.1371/journal.pone.0134129 (PMC4532489; doi:10.1371/journal.pone.0134129)
Supplement: S6 Table — (XLS) [file pone.0134129.s010.xls]

## Sheet: Table S6
Table S6. Origin of the African samples used in the present study for admixture analysis of mtDNA profiles.
Continent	Continental Region	Sub-Region	Country	Population/Ethnic group	Sample Size	Reference
Africa	Northeast Africa	Northeast Africa	Egypt	Gurna	34	Stevanovitch A, Gilles A, Bouzaid E, Kefi R, Paris F, et al. (2004) Mitochondrial DNA sequence diversity in a sedentary population from Egypt. Ann Hum Genet 68: 23-39.
Africa	Northeast Africa	Northeast Africa	Egypt	Siwa; Berbers; oasis of Siwa	78	Coudray C, Olivieri A, Achilli A, Pala M, Melhaoui M, et al. (2009) The complex and diversified mitochondrial gene pool of berber populations. Ann Hum Genet 73: 196-214.
Africa	Northeast Africa	Northeast Africa	Egypt	Upper Egypt	24	Stevanovitch A, Gilles A, Bouzaid E, Kefi R, Paris F, et al. (2004) Mitochondrial DNA sequence diversity in a sedentary population from Egypt. Ann Hum Genet 68: 23-39.
Africa	Northeast Africa	Northeast Africa	Egypt	-	68	Krings M, Salem AH, Bauer K, Geisert H, Malek A, et al. (1999) mtDNA analysis of Nile River Valley populations: a genetic corridor or a barrier to migration? Am J Hum Genet 64: 1166-1176.
Africa	Northeast Africa	Northeast Africa	Egypt	-	48	Monson KL, Miller KWP, Wilson MR, DiZinno JA, Budowle B (2002) The mtDNA Population Database: an integrated software and database resource for forensic comparison. Forensic Sci Commun 4: no 2.
Africa	Northeast Africa	Northeast Africa	Egypt	-	277	Goios A, Pereira L, Bogue M, Macaulay V, Amorim A (2007) mtDNA phylogeny and evolution of laboratory mouse strains. Genome Res 17: 293-298.
Africa	Northeast Africa	Northeast Africa	Libya	Tuareg; Fezzan	129	Ottoni C, Martinez-Labarga C, Loogvali EL, Pennarun E, Achilli A, et al. (2009) First genetic insight into Libyan Tuaregs: a maternal perspective. Ann Hum Genet 73: 438-448.
Africa	Northwest Africa	Northwest Africa	Algeria	Ghardaia	86	Côrte-Real HBSM, Macaulay VA, Richards MB, Hariti G, Issad MS, et al. (1996) Genetic diversity in the Iberian peninsula determined from mitochondrial sequence analysis. Ann Hum Genet 60: 331-350.
Africa	Northwest Africa	Northwest Africa	Algeria	-	47	Plaza S, Calafell F, Helal A, Bouzerna N, Lefranc G, et al. (2003) Joining the pillars of Hercules: mtDNA sequences show multidirectional gene flow in the western Mediterranean. Ann Hum Genet 67: 312-328.
Africa	Northwest Africa	Northwest Africa	Mauritania	-	64	González AM, Brehm A, Pérez JA, Maca-Meyer N, Flores C, et al. (2003) Mitochondrial DNA affinities at the Atlantic fringe of Europe. Am J Phys Anthropol 120: 391-404.
Africa	Northwest Africa	Northwest Africa	Mauritania	-	30	Rando JC, Pinto F, González AM, Hernández M, Larruga JM, et al. (1998) Mitochondrial DNA analysis of northwest African populations reveals genetic exchanges with European, near-eastern, and sub-Saharan populations. Ann Hum Genet 62 ( Pt 6): 531-550.
Africa	Northwest Africa	Northwest Africa	Morocco	Al Hoceima; North	80	Rhouda T, Martinez-Redondo D, Gomez-Duran A, Elmtili N, Idaomar M, et al. (2009) Moroccan mitochondrial genetic background suggests prehistoric human migrations across the Gibraltar Strait. Mitochondrion 9: 402-407.
Africa	Northwest Africa	Northwest Africa	Morocco	Arabs	18	Plaza S, Calafell F, Helal A, Bouzerna N, Lefranc G, et al. (2003) Joining the pillars of Hercules: mtDNA sequences show multidirectional gene flow in the western Mediterranean. Ann Hum Genet 67: 312-328.
Africa	Northwest Africa	Northwest Africa	Morocco	Asni; Berbers	53	Coudray C, Olivieri A, Achilli A, Pala M, Melhaoui M, et al. (2009) The complex and diversified mitochondrial gene pool of berber populations. Ann Hum Genet 73: 196-214.
Africa	Northwest Africa	Northwest Africa	Morocco	Azilal; North	32	Rhouda T, Martinez-Redondo D, Gomez-Duran A, Elmtili N, Idaomar M, et al. (2009) Moroccan mitochondrial genetic background suggests prehistoric human migrations across the Gibraltar Strait. Mitochondrion 9: 402-407.
Africa	Northwest Africa	Northwest Africa	Morocco	Berber speaker	64	Rando JC, Pinto F, González AM, Hernández M, Larruga JM, et al. (1998) Mitochondrial DNA analysis of northwest African populations reveals genetic exchanges with European, near-eastern, and sub-Saharan populations. Ann Hum Genet 62 ( Pt 6): 531-550.
Africa	Northwest Africa	Northwest Africa	Morocco	Berbers	64	Plaza S, Calafell F, Helal A, Bouzerna N, Lefranc G, et al. (2003) Joining the pillars of Hercules: mtDNA sequences show multidirectional gene flow in the western Mediterranean. Ann Hum Genet 67: 312-328.
Africa	Northwest Africa	Northwest Africa	Morocco	Bouhria; Berbers	70	Coudray C, Olivieri A, Achilli A, Pala M, Melhaoui M, et al. (2009) The complex and diversified mitochondrial gene pool of berber populations. Ann Hum Genet 73: 196-214.
Africa	Northwest Africa	Northwest Africa	Morocco	Chefchaouen; North	34	Rhouda T, Martinez-Redondo D, Gomez-Duran A, Elmtili N, Idaomar M, et al. (2009) Moroccan mitochondrial genetic background suggests prehistoric human migrations across the Gibraltar Strait. Mitochondrion 9: 402-407.
Africa	Northwest Africa	Northwest Africa	Morocco	El Jadida	81	Harich N, Costa MD, Fernandes V, Kandil M, Pereira JB, et al. (2010) The trans-Saharan slave trade - clues from interpolation analyses and high-resolution characterization of mitochondrial DNA lineages. BMC Evol Biol 10: 138.
Africa	Northwest Africa	Northwest Africa	Morocco	Figuig; Berbers	94	Coudray C, Olivieri A, Achilli A, Pala M, Melhaoui M, et al. (2009) The complex and diversified mitochondrial gene pool of berber populations. Ann Hum Genet 73: 196-214.
Africa	Northwest Africa	Northwest Africa	Morocco	Marrakech	52	Falchi A, Giovannoni L, Calo CM, Piras IS, Moral P, et al. (2006) Genetic history of some western Mediterranean human isolates through mtDNA HVR1 polymorphisms. J Hum Genet 51: 9-14.
Africa	Northwest Africa	Northwest Africa	Morocco	-	312	Álvarez JC, Johnson DE, Lorente JA, Martínez-espin E, Martínez-González LJ, et al. (2007) Characterization of human control region sequences for Spanish individuals in a forensic mtDNA data set. Legal Med 9: 293-304.
Africa	Northwest Africa	Northwest Africa	Morocco	-	56	Turchi C, Buscemi L, Giacchino E, Onofri V, Fendt L, et al. (2009) Polymorphisms of mtDNA control region in Tunisian and Moroccan populations: an enrichment of forensic mtDNA databases with Northern Africa data. Forensic Sci Int Genet 3: 166-172.
Africa	Northwest Africa	Northwest Africa	Morocco	non-Berber speaker	32	Rando JC, Pinto F, González AM, Hernández M, Larruga JM, et al. (1998) Mitochondrial DNA analysis of northwest African populations reveals genetic exchanges with European, near-eastern, and sub-Saharan populations. Ann Hum Genet 62 ( Pt 6): 531-550.
Africa	Northwest Africa	Northwest Africa	Morocco	Oujda; North	193	Rhouda T, Martinez-Redondo D, Gomez-Duran A, Elmtili N, Idaomar M, et al. (2009) Moroccan mitochondrial genetic background suggests prehistoric human migrations across the Gibraltar Strait. Mitochondrion 9: 402-407.
Africa	Northwest Africa	Northwest Africa	Morocco	Souss Valley	50	Brakez Z, Bosch E, Izaabel H, Akhayat O, Comas D, et al. (2001) Human mitochondrial DNA sequence variation in the Moroccan population of the Souss area. Ann Hum Biol 28: 295-307.
Africa	Northwest Africa	Northwest Africa	Morocco	Tetouan; North	217	Rhouda T, Martinez-Redondo D, Gomez-Duran A, Elmtili N, Idaomar M, et al. (2009) Moroccan mitochondrial genetic background suggests prehistoric human migrations across the Gibraltar Strait. Mitochondrion 9: 402-407.
Africa	Northwest Africa	Northwest Africa	Morocco	Tetouan; North	218	Rhouda T, Martinez-Redondo D, Gomez-Duran A, Elmtili N, Idaomar M, et al. (2009) Moroccan mitochondrial genetic background suggests prehistoric human migrations across the Gibraltar Strait. Mitochondrion 9: 402-407.
Africa	Northwest Africa	Northwest Africa	Niger/Mali/Algeria	Tuareg	23	Watson E, Forster P, Richards M, Bandelt H-J (1997) Mitochondrial footprints of human expansions in Africa. Am J Hum Genet 61: 691-704.
Africa	Northwest Africa	Northwest Africa	Portugal	Madeira	155	Brehm A, Pereira L, Kivisild T, Amorim A (2003) Mitochondrial portraits of the Madeira and Acores archipelagos witness different genetic pools of its settlers. Hum Genet 114: 77-86.
Africa	Northwest Africa	Northwest Africa	Spain	Canary Islands	8	Álvarez JC, Johnson DE, Lorente JA, Martínez-espin E, Martínez-González LJ, et al. (2007) Characterization of human control region sequences for Spanish individuals in a forensic mtDNA data set. Legal Med 9: 293-304.
Africa	Northwest Africa	Northwest Africa	Spain	Canary Islands	300	Rando JC, Cabrera VM, Larruga JM, Hernández M, González AM, et al. (1999) Phylogeographic patterns of mtDNA reflecting the colonization of the Canary Islands. Ann Hum Genet 63: 413-428.
Africa	Northwest Africa	Northwest Africa	Tunisia	Berbers, Matmata	49	Bert F, Corella A, Gene M, Perez-Perez A, Turbon D (2004) Mitochondrial DNA diversity in the Llanos de Moxos: Moxo, Movima and Yuracare Amerindian populations from Bolivia lowlands. Ann Hum Biol 31: 9-28.
Africa	Northwest Africa	Northwest Africa	Tunisia	Berbers; Chenini	53	Bert F, Corella A, Gene M, Perez-Perez A, Turbon D (2004) Mitochondrial DNA diversity in the Llanos de Moxos: Moxo, Movima and Yuracare Amerindian populations from Bolivia lowlands. Ann Hum Biol 31: 9-28.
Africa	Northwest Africa	Northwest Africa	Tunisia	Berbers; Sened	53	Bert F, Corella A, Gene M, Perez-Perez A, Turbon D (2004) Mitochondrial DNA diversity in the Llanos de Moxos: Moxo, Movima and Yuracare Amerindian populations from Bolivia lowlands. Ann Hum Biol 31: 9-28.
Africa	Northwest Africa	Northwest Africa	Tunisia	El Alia; Andalucian communities	48	Cherni L, Fernandes V, Pereira JB, Costa MD, Goios A, et al. (2009) Post-last glacial maximum expansion from Iberia to North Africa revealed by fine characterization of mtDNA H haplogroup in Tunisia. Am J Phys Anthropol: 253–260.
Africa	Northwest Africa	Northwest Africa	Tunisia	Kesra Berbers	42	Cherni L, Fernandes V, Pereira JB, Costa MD, Goios A, et al. (2009) Post-last glacial maximum expansion from Iberia to North Africa revealed by fine characterization of mtDNA H haplogroup in Tunisia. Am J Phys Anthropol: 253–260.
Africa	Northwest Africa	Northwest Africa	Tunisia	Kesra Berbers	43	Cherni L, Fernandes V, Pereira JB, Costa MD, Goios A, et al. (2009) Post-last glacial maximum expansion from Iberia to North Africa revealed by fine characterization of mtDNA H haplogroup in Tunisia. Am J Phys Anthropol: 253–260.
Africa	Northwest Africa	Northwest Africa	Tunisia	Qalaat El Andalous; Andalucian communities	29	Cherni L, Fernandes V, Pereira JB, Costa MD, Goios A, et al. (2009) Post-last glacial maximum expansion from Iberia to North Africa revealed by fine characterization of mtDNA H haplogroup in Tunisia. Am J Phys Anthropol: 253–260.
Africa	Northwest Africa	Northwest Africa	Tunisia	Skira Berbers	20	Cherni L, Fernandes V, Pereira JB, Costa MD, Goios A, et al. (2009) Post-last glacial maximum expansion from Iberia to North Africa revealed by fine characterization of mtDNA H haplogroup in Tunisia. Am J Phys Anthropol: 253–260.
Africa	Northwest Africa	Northwest Africa	Tunisia	Slouguia; Andalucian communities	28	Cherni L, Fernandes V, Pereira JB, Costa MD, Goios A, et al. (2009) Post-last glacial maximum expansion from Iberia to North Africa revealed by fine characterization of mtDNA H haplogroup in Tunisia. Am J Phys Anthropol: 253–260.
Africa	Northwest Africa	Northwest Africa	Tunisia	Testour; Andalucian communities	50	Cherni L, Fernandes V, Pereira JB, Costa MD, Goios A, et al. (2009) Post-last glacial maximum expansion from Iberia to North Africa revealed by fine characterization of mtDNA H haplogroup in Tunisia. Am J Phys Anthropol: 253–260.
Africa	Northwest Africa	Northwest Africa	Tunisia	Tunis	51	Cherni L, Fernandes V, Pereira JB, Costa MD, Goios A, et al. (2009) Post-last glacial maximum expansion from Iberia to North Africa revealed by fine characterization of mtDNA H haplogroup in Tunisia. Am J Phys Anthropol: 253–260.
Africa	Northwest Africa	Northwest Africa	Tunisia	Tunisia	64	Turchi C, Buscemi L, Giacchino E, Onofri V, Fendt L, et al. (2009) Polymorphisms of mtDNA control region in Tunisian and Moroccan populations: an enrichment of forensic mtDNA databases with Northern Africa data. Forensic Sci Int Genet 3: 166-172.
Africa	Northwest Africa	Northwest Africa	Tunisia	Zriba Arabs	35	Cherni L, Fernandes V, Pereira JB, Costa MD, Goios A, et al. (2009) Post-last glacial maximum expansion from Iberia to North Africa revealed by fine characterization of mtDNA H haplogroup in Tunisia. Am J Phys Anthropol: 253–260.
Africa	Northwest Africa	Northwest Africa	Tunisia	-	46	Plaza S, Calafell F, Helal A, Bouzerna N, Lefranc G, et al. (2003) Joining the pillars of Hercules: mtDNA sequences show multidirectional gene flow in the western Mediterranean. Ann Hum Genet 67: 312-328.
Africa	Northwest Africa	Northwest Africa	Tunisia	-	47	Plaza S, Calafell F, Helal A, Bouzerna N, Lefranc G, et al. (2003) Joining the pillars of Hercules: mtDNA sequences show multidirectional gene flow in the western Mediterranean. Ann Hum Genet 67: 312-328.
Africa	Northwest Africa	Northwest Africa	Western Sahara	Saharawi	56	Plaza S, Calafell F, Helal A, Bouzerna N, Lefranc G, et al. (2003) Joining the pillars of Hercules: mtDNA sequences show multidirectional gene flow in the western Mediterranean. Ann Hum Genet 67: 312-328.
Africa	Northwest Africa	Northwest Africa	Western Sahara	-	25	Rando JC, Pinto F, González AM, Hernández M, Larruga JM, et al. (1998) Mitochondrial DNA analysis of northwest African populations reveals genetic exchanges with European, near-eastern, and sub-Saharan populations. Ann Hum Genet 62 ( Pt 6): 531-550.
Africa	Sub-Sahara	Southwest Africa	Angola	-	3	Richards M, Côrte-Real H, Forster P, Macaulay V, Wilkinson-Herbots H, et al. (1996) Paleolithic and neolithic lineages in the European mitochondrial gene pool. Am J Hum Genet 59: 185-203.
Africa	Sub-Sahara	Southwest Africa	Angola	Ganguela, southwestern	21	Coelho M, Sequeira F, Luiselli D, Beleza S, Rocha J (2009) On the edge of Bantu expansions: mtDNA, Y chromosome and lactase persistence genetic variation in southwestern Angola. BMC Evol Biol 9: 80.
Africa	Sub-Sahara	Southwest Africa	Angola	Kuvale, southwestern	54	Coelho M, Sequeira F, Luiselli D, Beleza S, Rocha J (2009) On the edge of Bantu expansions: mtDNA, Y chromosome and lactase persistence genetic variation in southwestern Angola. BMC Evol Biol 9: 80.
Africa	Sub-Sahara	Southwest Africa	Angola	Mbundu	44	Plaza S, Salas A, Calafell F, Corte-Real F, Bertranpetit J, et al. (2004) Insights into the western Bantu dispersal: mtDNA lineage analysis in Angola. Hum Genet 115: 439-447.
Africa	Sub-Sahara	Southwest Africa	Angola	Nyaneka-Nkhumbi; southwestern	153	Coelho M, Sequeira F, Luiselli D, Beleza S, Rocha J (2009) On the edge of Bantu expansions: mtDNA, Y chromosome and lactase persistence genetic variation in southwestern Angola. BMC Evol Biol 9: 80.
Africa	Sub-Sahara	Southwest Africa	Angola	Ovimbundu, southwestern	92	Coelho M, Sequeira F, Luiselli D, Beleza S, Rocha J (2009) On the edge of Bantu expansions: mtDNA, Y chromosome and lactase persistence genetic variation in southwestern Angola. BMC Evol Biol 9: 80.
Africa	Sub-Sahara	Southwest Africa	Angola	-	45	Coelho M, Sequeira F, Luiselli D, Beleza S, Rocha J (2009) On the edge of Bantu expansions: mtDNA, Y chromosome and lactase persistence genetic variation in southwestern Angola. BMC Evol Biol 9: 80.
Africa	Sub-Sahara	Gold Coast	Benin	Adja	8	Brucato N, Cassar O, Tonasso L, Tortevoye P, Migot-Nabias F, et al. (2010) The imprint of the Slave Trade in an African American population: mitochondrial DNA, Y chromosome and HTLV-1 analysis in the Noir Marron of French Guiana. BMC Evol Biol 10: 314.
Africa	Sub-Sahara	Gold Coast	Benin	Adja DahÞ	1	Brucato N, Cassar O, Tonasso L, Tortevoye P, Migot-Nabias F, et al. (2010) The imprint of the Slave Trade in an African American population: mitochondrial DNA, Y chromosome and HTLV-1 analysis in the Noir Marron of French Guiana. BMC Evol Biol 10: 314.
Africa	Sub-Sahara	Gold Coast	Benin	Aïzo	11	Brucato N, Cassar O, Tonasso L, Tortevoye P, Migot-Nabias F, et al. (2010) The imprint of the Slave Trade in an African American population: mitochondrial DNA, Y chromosome and HTLV-1 analysis in the Noir Marron of French Guiana. BMC Evol Biol 10: 314.
Africa	Sub-Sahara	Gold Coast	Benin	Ani	1	Brucato N, Cassar O, Tonasso L, Tortevoye P, Migot-Nabias F, et al. (2010) The imprint of the Slave Trade in an African American population: mitochondrial DNA, Y chromosome and HTLV-1 analysis in the Noir Marron of French Guiana. BMC Evol Biol 10: 314.
Africa	Sub-Sahara	Gold Coast	Benin	Baoulé	1	Brucato N, Cassar O, Tonasso L, Tortevoye P, Migot-Nabias F, et al. (2010) The imprint of the Slave Trade in an African American population: mitochondrial DNA, Y chromosome and HTLV-1 analysis in the Noir Marron of French Guiana. BMC Evol Biol 10: 314.
Africa	Sub-Sahara	Gold Coast	Benin	Bassila	1	Brucato N, Cassar O, Tonasso L, Tortevoye P, Migot-Nabias F, et al. (2010) The imprint of the Slave Trade in an African American population: mitochondrial DNA, Y chromosome and HTLV-1 analysis in the Noir Marron of French Guiana. BMC Evol Biol 10: 314.
Africa	Sub-Sahara	Gold Coast	Benin	Bopa	1	Brucato N, Cassar O, Tonasso L, Tortevoye P, Migot-Nabias F, et al. (2010) The imprint of the Slave Trade in an African American population: mitochondrial DNA, Y chromosome and HTLV-1 analysis in the Noir Marron of French Guiana. BMC Evol Biol 10: 314.
Africa	Sub-Sahara	Gold Coast	Benin	Burkinabè	1	Brucato N, Cassar O, Tonasso L, Tortevoye P, Migot-Nabias F, et al. (2010) The imprint of the Slave Trade in an African American population: mitochondrial DNA, Y chromosome and HTLV-1 analysis in the Noir Marron of French Guiana. BMC Evol Biol 10: 314.
Africa	Sub-Sahara	Gold Coast	Benin	DahÞ	2	Brucato N, Cassar O, Tonasso L, Tortevoye P, Migot-Nabias F, et al. (2010) The imprint of the Slave Trade in an African American population: mitochondrial DNA, Y chromosome and HTLV-1 analysis in the Noir Marron of French Guiana. BMC Evol Biol 10: 314.
Africa	Sub-Sahara	Gold Coast	Benin	Dendi	1	Brucato N, Cassar O, Tonasso L, Tortevoye P, Migot-Nabias F, et al. (2010) The imprint of the Slave Trade in an African American population: mitochondrial DNA, Y chromosome and HTLV-1 analysis in the Noir Marron of French Guiana. BMC Evol Biol 10: 314.
Africa	Sub-Sahara	Gold Coast	Benin	Ewú	1	Brucato N, Cassar O, Tonasso L, Tortevoye P, Migot-Nabias F, et al. (2010) The imprint of the Slave Trade in an African American population: mitochondrial DNA, Y chromosome and HTLV-1 analysis in the Noir Marron of French Guiana. BMC Evol Biol 10: 314.
Africa	Sub-Sahara	Gold Coast	Benin	Fon	79	Brucato N, Cassar O, Tonasso L, Tortevoye P, Migot-Nabias F, et al. (2010) The imprint of the Slave Trade in an African American population: mitochondrial DNA, Y chromosome and HTLV-1 analysis in the Noir Marron of French Guiana. BMC Evol Biol 10: 314.
Africa	Sub-Sahara	Gold Coast	Benin	Goun	11	Brucato N, Cassar O, Tonasso L, Tortevoye P, Migot-Nabias F, et al. (2010) The imprint of the Slave Trade in an African American population: mitochondrial DNA, Y chromosome and HTLV-1 analysis in the Noir Marron of French Guiana. BMC Evol Biol 10: 314.
Africa	Sub-Sahara	Gold Coast	Benin	Haoussa	2	Brucato N, Cassar O, Tonasso L, Tortevoye P, Migot-Nabias F, et al. (2010) The imprint of the Slave Trade in an African American population: mitochondrial DNA, Y chromosome and HTLV-1 analysis in the Noir Marron of French Guiana. BMC Evol Biol 10: 314.
Africa	Sub-Sahara	Gold Coast	Benin	Heviú	1	Brucato N, Cassar O, Tonasso L, Tortevoye P, Migot-Nabias F, et al. (2010) The imprint of the Slave Trade in an African American population: mitochondrial DNA, Y chromosome and HTLV-1 analysis in the Noir Marron of French Guiana. BMC Evol Biol 10: 314.
Africa	Sub-Sahara	Gold Coast	Benin	Houúda	2	Brucato N, Cassar O, Tonasso L, Tortevoye P, Migot-Nabias F, et al. (2010) The imprint of the Slave Trade in an African American population: mitochondrial DNA, Y chromosome and HTLV-1 analysis in the Noir Marron of French Guiana. BMC Evol Biol 10: 314.
Africa	Sub-Sahara	Gold Coast	Benin	Mahi	1	Brucato N, Cassar O, Tonasso L, Tortevoye P, Migot-Nabias F, et al. (2010) The imprint of the Slave Trade in an African American population: mitochondrial DNA, Y chromosome and HTLV-1 analysis in the Noir Marron of French Guiana. BMC Evol Biol 10: 314.
Africa	Sub-Sahara	Gold Coast	Benin	Mina	4	Brucato N, Cassar O, Tonasso L, Tortevoye P, Migot-Nabias F, et al. (2010) The imprint of the Slave Trade in an African American population: mitochondrial DNA, Y chromosome and HTLV-1 analysis in the Noir Marron of French Guiana. BMC Evol Biol 10: 314.
Africa	Sub-Sahara	Gold Coast	Benin	Misc.	4	Brucato N, Cassar O, Tonasso L, Tortevoye P, Migot-Nabias F, et al. (2010) The imprint of the Slave Trade in an African American population: mitochondrial DNA, Y chromosome and HTLV-1 analysis in the Noir Marron of French Guiana. BMC Evol Biol 10: 314.
Africa	Sub-Sahara	Gold Coast	Benin	Nago	5	Brucato N, Cassar O, Tonasso L, Tortevoye P, Migot-Nabias F, et al. (2010) The imprint of the Slave Trade in an African American population: mitochondrial DNA, Y chromosome and HTLV-1 analysis in the Noir Marron of French Guiana. BMC Evol Biol 10: 314.
Africa	Sub-Sahara	Gold Coast	Benin	Natimba	1	Brucato N, Cassar O, Tonasso L, Tortevoye P, Migot-Nabias F, et al. (2010) The imprint of the Slave Trade in an African American population: mitochondrial DNA, Y chromosome and HTLV-1 analysis in the Noir Marron of French Guiana. BMC Evol Biol 10: 314.
Africa	Sub-Sahara	Gold Coast	Benin	Peda	1	Brucato N, Cassar O, Tonasso L, Tortevoye P, Migot-Nabias F, et al. (2010) The imprint of the Slave Trade in an African American population: mitochondrial DNA, Y chromosome and HTLV-1 analysis in the Noir Marron of French Guiana. BMC Evol Biol 10: 314.
Africa	Sub-Sahara	Gold Coast	Benin	Peul	1	Brucato N, Cassar O, Tonasso L, Tortevoye P, Migot-Nabias F, et al. (2010) The imprint of the Slave Trade in an African American population: mitochondrial DNA, Y chromosome and HTLV-1 analysis in the Noir Marron of French Guiana. BMC Evol Biol 10: 314.
Africa	Sub-Sahara	Gold Coast	Benin	SahouÞ	1	Brucato N, Cassar O, Tonasso L, Tortevoye P, Migot-Nabias F, et al. (2010) The imprint of the Slave Trade in an African American population: mitochondrial DNA, Y chromosome and HTLV-1 analysis in the Noir Marron of French Guiana. BMC Evol Biol 10: 314.
Africa	Sub-Sahara	Gold Coast	Benin	Savú	1	Brucato N, Cassar O, Tonasso L, Tortevoye P, Migot-Nabias F, et al. (2010) The imprint of the Slave Trade in an African American population: mitochondrial DNA, Y chromosome and HTLV-1 analysis in the Noir Marron of French Guiana. BMC Evol Biol 10: 314.
Africa	Sub-Sahara	Gold Coast	Benin	Tofin	5	Brucato N, Cassar O, Tonasso L, Tortevoye P, Migot-Nabias F, et al. (2010) The imprint of the Slave Trade in an African American population: mitochondrial DNA, Y chromosome and HTLV-1 analysis in the Noir Marron of French Guiana. BMC Evol Biol 10: 314.
Africa	Sub-Sahara	Gold Coast	Benin	Vúdo	1	Brucato N, Cassar O, Tonasso L, Tortevoye P, Migot-Nabias F, et al. (2010) The imprint of the Slave Trade in an African American population: mitochondrial DNA, Y chromosome and HTLV-1 analysis in the Noir Marron of French Guiana. BMC Evol Biol 10: 314.
Africa	Sub-Sahara	Gold Coast	Benin	Wla	2	Brucato N, Cassar O, Tonasso L, Tortevoye P, Migot-Nabias F, et al. (2010) The imprint of the Slave Trade in an African American population: mitochondrial DNA, Y chromosome and HTLV-1 analysis in the Noir Marron of French Guiana. BMC Evol Biol 10: 314.
Africa	Sub-Sahara	Gold Coast	Benin	Yoruba	2	Brucato N, Cassar O, Tonasso L, Tortevoye P, Migot-Nabias F, et al. (2010) The imprint of the Slave Trade in an African American population: mitochondrial DNA, Y chromosome and HTLV-1 analysis in the Noir Marron of French Guiana. BMC Evol Biol 10: 314.
Africa	Sub-Sahara	South Africa	Botswana	!Kung	25	Vigilant L, Pennington R, Harpending H, Kocher TD, Wilson AC (1989) Mitochondria DNA sequences in single hairs from a southern African population. Proc Natl Acad Sci U S A 86: 9350-9354.
Africa	Sub-Sahara	South Africa	Botswana	Herero	27	Vigilant L, Pennington R, Harpending H, Kocher TD, Wilson AC (1989) Mitochondria DNA sequences in single hairs from a southern African population. Proc Natl Acad Sci U S A 86: 9350-9354.
Africa	Sub-Sahara	South Africa	Botswana	Herero	21	Vigilant L, Pennington R, Harpending H, Kocher TD, Wilson AC (1989) Mitochondria DNA sequences in single hairs from a southern African population. Proc Natl Acad Sci U S A 86: 9350-9354.
Africa	Sub-Sahara	South Africa	Botswana	-	15	Vigilant L, Pennington R, Harpending H, Kocher TD, Wilson AC (1989) Mitochondria DNA sequences in single hairs from a southern African population. Proc Natl Acad Sci U S A 86: 9350-9354.
Africa	Sub-Sahara	Gold Coast	Burkina Faso	Fulani Banfora	50	Černý V, Hájek M, Bromova M, Cmejla R, Diallo I, et al. (2006) MtDNA of Fulani nomads and their genetic relationships to neighboring sedentary populations. Hum Biol 78: 9-27.
Africa	Sub-Sahara	Gold Coast	Burkina Faso	Fulani Tindangou	47	Černý V, Hájek M, Bromova M, Cmejla R, Diallo I, et al. (2006) MtDNA of Fulani nomads and their genetic relationships to neighboring sedentary populations. Hum Biol 78: 9-27.
Africa	Sub-Sahara	Gold Coast	Burkina Faso	Tuareg; Imazagan; GoromûGorom	38	Pereira L, Černý V, Cerezo M, Silva NM, Hájek M, et al. (2010) Linking the sub-Saharan and West Eurasian gene pools: maternal and paternal heritage of the Tuareg nomads from the African Sahel. Eur J Hum Genet 18: 915-923.
Africa	Sub-Sahara	Southwest Africa	Cabinda	-	110	Beleza S, Gusmão L, Amorim A, Carracedo Á, Salas A (2005) The genetic legacy of western Bantu migrations. Hum Genet 117: 366-375.
Africa	Sub-Sahara	Bight of Biafra	Cameroon	Baka pygmies	50	Batini C, Coia V, Battaggia C, Rocha J, Pilkington MM, et al. (2007) Phylogeography of the human mitochondrial L1c haplogroup: genetic signatures of the prehistory of Central Africa. Mol Phylogenet Evol 43: 635-644.
Africa	Sub-Sahara	Bight of Biafra	Cameroon	Baka; Centre	8	Quintana-Murci L, Quach H, Harmant C, Luca F, Massonnet B, et al. (2008) Maternal traces of deep common ancestry and asymmetric gene flow between Pygmy hunter-gatherers and Bantu-speaking farmers. Proc Natl Acad Sci U S A 105: 1596-1601.
Africa	Sub-Sahara	Bight of Biafra	Cameroon	Baka; Southwest	21	Quintana-Murci L, Quach H, Harmant C, Luca F, Massonnet B, et al. (2008) Maternal traces of deep common ancestry and asymmetric gene flow between Pygmy hunter-gatherers and Bantu-speaking farmers. Proc Natl Acad Sci U S A 105: 1596-1601.
Africa	Sub-Sahara	Bight of Biafra	Cameroon	Baka-CC	22	Quintana-Murci L, Quach H, Harmant C, Luca F, Massonnet B, et al. (2008) Maternal traces of deep common ancestry and asymmetric gene flow between Pygmy hunter-gatherers and Bantu-speaking farmers. Proc Natl Acad Sci U S A 105: 1596-1601.
Africa	Sub-Sahara	Bight of Biafra	Cameroon	Baka-CW	37	Quintana-Murci L, Quach H, Harmant C, Luca F, Massonnet B, et al. (2008) Maternal traces of deep common ancestry and asymmetric gene flow between Pygmy hunter-gatherers and Bantu-speaking farmers. Proc Natl Acad Sci U S A 105: 1596-1601.
Africa	Sub-Sahara	Bight of Biafra	Cameroon	Bakaka; southern	50	Coia V, Destro-Bisol G, Verginelli F, Battaggia C, Boschi I, et al. (2005) Brief communication: mtDNA variation in North Cameroon: lack of Asian lineages and implications for back migration from Asia to sub-Saharan Africa. Am J Phys Anthropol 128: 678-681.
Africa	Sub-Sahara	Bight of Biafra	Cameroon	Bakola	88	Quintana-Murci L, Quach H, Harmant C, Luca F, Massonnet B, et al. (2008) Maternal traces of deep common ancestry and asymmetric gene flow between Pygmy hunter-gatherers and Bantu-speaking farmers. Proc Natl Acad Sci U S A 105: 1596-1601.
Africa	Sub-Sahara	Bight of Biafra	Cameroon	Bakola pygmies	49	Batini C, Coia V, Battaggia C, Rocha J, Pilkington MM, et al. (2007) Phylogeography of the human mitochondrial L1c haplogroup: genetic signatures of the prehistory of Central Africa. Mol Phylogenet Evol 43: 635-644.
Africa	Sub-Sahara	Bight of Biafra	Cameroon	Bamileke; southern	47	Coia V, Destro-Bisol G, Verginelli F, Battaggia C, Boschi I, et al. (2005) Brief communication: mtDNA variation in North Cameroon: lack of Asian lineages and implications for back migration from Asia to sub-Saharan Africa. Am J Phys Anthropol 128: 678-681.
Africa	Sub-Sahara	Bight of Biafra	Cameroon	Bamileke; southern	48	Coia V, Destro-Bisol G, Verginelli F, Battaggia C, Boschi I, et al. (2005) Brief communication: mtDNA variation in North Cameroon: lack of Asian lineages and implications for back migration from Asia to sub-Saharan Africa. Am J Phys Anthropol 128: 678-681.
Africa	Sub-Sahara	Bight of Biafra	Cameroon	Bankim	34	Veeramah KR, Connell BA, Pour NA, Powell A, Plaster CA, et al. (2010) Little genetic differentiation as assessed by uniparental markers in the presence of substantial language variation in peoples of the Cross River region of Nigeria. BMC Evol Biol 10: 92.
Africa	Sub-Sahara	Bight of Biafra	Cameroon	Bassa; south	46	Coia V, Destro-Bisol G, Verginelli F, Battaggia C, Boschi I, et al. (2005) Brief communication: mtDNA variation in North Cameroon: lack of Asian lineages and implications for back migration from Asia to sub-Saharan Africa. Am J Phys Anthropol 128: 678-681.
Africa	Sub-Sahara	Bight of Biafra	Cameroon	Daba; northern	20	Coia V, Destro-Bisol G, Verginelli F, Battaggia C, Boschi I, et al. (2005) Brief communication: mtDNA variation in North Cameroon: lack of Asian lineages and implications for back migration from Asia to sub-Saharan Africa. Am J Phys Anthropol 128: 678-681.
Africa	Sub-Sahara	Bight of Biafra	Cameroon	Ewondo	53	Coia V, Destro-Bisol G, Verginelli F, Battaggia C, Boschi I, et al. (2005) Brief communication: mtDNA variation in North Cameroon: lack of Asian lineages and implications for back migration from Asia to sub-Saharan Africa. Am J Phys Anthropol 128: 678-681.
Africa	Sub-Sahara	Bight of Biafra	Cameroon	Ewondo	25	Quintana-Murci L, Quach H, Harmant C, Luca F, Massonnet B, et al. (2008) Maternal traces of deep common ancestry and asymmetric gene flow between Pygmy hunter-gatherers and Bantu-speaking farmers. Proc Natl Acad Sci U S A 105: 1596-1601.
Africa	Sub-Sahara	Bight of Biafra	Cameroon	Fali	40	Černý V, Salas A, Hájek M, Žaloudková M, Brdička R (2007) A bidirectional corridor in the Sahel-Sudan belt and the distinctive features of the Chad Basin populations: a history revealed by the mitochondrial DNA genome. Ann Hum Genet 71: 433-452.
Africa	Sub-Sahara	Bight of Biafra	Cameroon	Fali; northern	41	Coia V, Destro-Bisol G, Verginelli F, Battaggia C, Boschi I, et al. (2005) Brief communication: mtDNA variation in North Cameroon: lack of Asian lineages and implications for back migration from Asia to sub-Saharan Africa. Am J Phys Anthropol 128: 678-681.
Africa	Sub-Sahara	Bight of Biafra	Cameroon	Fang; South	10	Quintana-Murci L, Quach H, Harmant C, Luca F, Massonnet B, et al. (2008) Maternal traces of deep common ancestry and asymmetric gene flow between Pygmy hunter-gatherers and Bantu-speaking farmers. Proc Natl Acad Sci U S A 105: 1596-1601.
Africa	Sub-Sahara	Bight of Biafra	Cameroon	Fang-CM	29	Quintana-Murci L, Quach H, Harmant C, Luca F, Massonnet B, et al. (2008) Maternal traces of deep common ancestry and asymmetric gene flow between Pygmy hunter-gatherers and Bantu-speaking farmers. Proc Natl Acad Sci U S A 105: 1596-1601.
Africa	Sub-Sahara	Bight of Biafra	Cameroon	Foumban	107	Veeramah KR, Connell BA, Pour NA, Powell A, Plaster CA, et al. (2010) Little genetic differentiation as assessed by uniparental markers in the presence of substantial language variation in peoples of the Cross River region of Nigeria. BMC Evol Biol 10: 92.
Africa	Sub-Sahara	Bight of Biafra	Cameroon	Fulani Tcheboua	40	Černý V, Salas A, Hájek M, Žaloudková M, Brdička R (2007) A bidirectional corridor in the Sahel-Sudan belt and the distinctive features of the Chad Basin populations: a history revealed by the mitochondrial DNA genome. Ann Hum Genet 71: 433-452.
Africa	Sub-Sahara	Bight of Biafra	Cameroon	Fulbe; northern	34	Coia V, Destro-Bisol G, Verginelli F, Battaggia C, Boschi I, et al. (2005) Brief communication: mtDNA variation in North Cameroon: lack of Asian lineages and implications for back migration from Asia to sub-Saharan Africa. Am J Phys Anthropol 128: 678-681.
Africa	Sub-Sahara	Bight of Biafra	Cameroon	Mandara; north	37	Coia V, Destro-Bisol G, Verginelli F, Battaggia C, Boschi I, et al. (2005) Brief communication: mtDNA variation in North Cameroon: lack of Asian lineages and implications for back migration from Asia to sub-Saharan Africa. Am J Phys Anthropol 128: 678-681.
Africa	Sub-Sahara	Bight of Biafra	Cameroon	Ngoumba	44	Batini C, Coia V, Battaggia C, Rocha J, Pilkington MM, et al. (2007) Phylogeography of the human mitochondrial L1c haplogroup: genetic signatures of the prehistory of Central Africa. Mol Phylogenet Evol 43: 635-644.
Africa	Sub-Sahara	Bight of Biafra	Cameroon	Ngumba	88	Quintana-Murci L, Quach H, Harmant C, Luca F, Massonnet B, et al. (2008) Maternal traces of deep common ancestry and asymmetric gene flow between Pygmy hunter-gatherers and Bantu-speaking farmers. Proc Natl Acad Sci U S A 105: 1596-1601.
Africa	Sub-Sahara	Bight of Biafra	Cameroon	Ouldeme; northern	28	Coia V, Destro-Bisol G, Verginelli F, Battaggia C, Boschi I, et al. (2005) Brief communication: mtDNA variation in North Cameroon: lack of Asian lineages and implications for back migration from Asia to sub-Saharan Africa. Am J Phys Anthropol 128: 678-681.
Africa	Sub-Sahara	Bight of Biafra	Cameroon	Podokwo; north	39	Coia V, Destro-Bisol G, Verginelli F, Battaggia C, Boschi I, et al. (2005) Brief communication: mtDNA variation in North Cameroon: lack of Asian lineages and implications for back migration from Asia to sub-Saharan Africa. Am J Phys Anthropol 128: 678-681.
Africa	Sub-Sahara	Bight of Biafra	Cameroon	Tali; northern	20	Coia V, Destro-Bisol G, Verginelli F, Battaggia C, Boschi I, et al. (2005) Brief communication: mtDNA variation in North Cameroon: lack of Asian lineages and implications for back migration from Asia to sub-Saharan Africa. Am J Phys Anthropol 128: 678-681.
Africa	Sub-Sahara	Bight of Biafra	Cameroon	Tigar; West	35	Quintana-Murci L, Quach H, Harmant C, Luca F, Massonnet B, et al. (2008) Maternal traces of deep common ancestry and asymmetric gene flow between Pygmy hunter-gatherers and Bantu-speaking farmers. Proc Natl Acad Sci U S A 105: 1596-1601.
Africa	Sub-Sahara	Bight of Biafra	Cameroon	Tupuri; north	25	Coia V, Destro-Bisol G, Verginelli F, Battaggia C, Boschi I, et al. (2005) Brief communication: mtDNA variation in North Cameroon: lack of Asian lineages and implications for back migration from Asia to sub-Saharan Africa. Am J Phys Anthropol 128: 678-681.
Africa	Sub-Sahara	Bight of Biafra	Cameroon	Wum	115	Veeramah KR, Connell BA, Pour NA, Powell A, Plaster CA, et al. (2010) Little genetic differentiation as assessed by uniparental markers in the presence of substantial language variation in peoples of the Cross River region of Nigeria. BMC Evol Biol 10: 92.
Africa	Sub-Sahara	Bight of Biafra	Cameroon	Yaoundé city	9	Silva WA, Bortolini MC, Schneider MP, Marrero A, Elion J, et al. (2006) MtDNA haplogroup analysis of black Brazilian and sub-Saharan populations: implications for the Atlantic slave trade. Hum Biol 78: 29-41.
Africa	Sub-Sahara	Bight of Biafra	Cameroon/Niger	Hide	23	Černý V, Salas A, Hájek M, Žaloudková M, Brdička R (2007) A bidirectional corridor in the Sahel-Sudan belt and the distinctive features of the Chad Basin populations: a history revealed by the mitochondrial DNA genome. Ann Hum Genet 71: 433-452.
Africa	Sub-Sahara	Bight of Biafra	Cameroon/Niger	Kotoco	56	Černý V, Salas A, Hájek M, Žaloudková M, Brdička R (2007) A bidirectional corridor in the Sahel-Sudan belt and the distinctive features of the Chad Basin populations: a history revealed by the mitochondrial DNA genome. Ann Hum Genet 71: 433-452.
Africa	Sub-Sahara	Bight of Biafra	Cameroon/Niger	Mafa	32	Černý V, Salas A, Hájek M, Žaloudková M, Brdička R (2007) A bidirectional corridor in the Sahel-Sudan belt and the distinctive features of the Chad Basin populations: a history revealed by the mitochondrial DNA genome. Ann Hum Genet 71: 433-452.
Africa	Sub-Sahara	Bight of Biafra	Cameroon/Niger	Masa	32	Černý V, Salas A, Hájek M, Žaloudková M, Brdička R (2007) A bidirectional corridor in the Sahel-Sudan belt and the distinctive features of the Chad Basin populations: a history revealed by the mitochondrial DNA genome. Ann Hum Genet 71: 433-452.
Africa	Sub-Sahara	Bight of Biafra	Central African Replublic (C.A.R.)	Biaka	56	Quintana-Murci L, Quach H, Harmant C, Luca F, Massonnet B, et al. (2008) Maternal traces of deep common ancestry and asymmetric gene flow between Pygmy hunter-gatherers and Bantu-speaking farmers. Proc Natl Acad Sci U S A 105: 1596-1601.
Africa	Sub-Sahara	Bight of Biafra	Central African Replublic (C.A.R.)	Biaka	17	Vigilant L, Pennington R, Harpending H, Kocher TD, Wilson AC (1989) Mitochondria DNA sequences in single hairs from a southern African population. Proc Natl Acad Sci U S A 86: 9350-9354.
Africa	Sub-Sahara	Bight of Biafra	Central African Replublic (C.A.R.)	Mbenzele-Pygmy	57	Destro-Bisol G, Coia V, Boschi I, Verginelli F, Caglia A, et al. (2004) The analysis of variation of mtDNA hypervariable region 1 suggests that Eastern and Western Pygmies diverged before the Bantu expansion. Am Nat 163: 212-226.
Africa	Sub-Sahara	Bight of Biafra	Central African Replublic (C.A.R.)	Sanga	30	Batini C, Coia V, Battaggia C, Rocha J, Pilkington MM, et al. (2007) Phylogeography of the human mitochondrial L1c haplogroup: genetic signatures of the prehistory of Central Africa. Mol Phylogenet Evol 43: 635-644.
Africa	Sub-Sahara	Bight of Biafra	Chad	Arabs Chad; Kanem and Bagirmi	27	Černý V, Salas A, Hájek M, Žaloudková M, Brdička R (2007) A bidirectional corridor in the Sahel-Sudan belt and the distinctive features of the Chad Basin populations: a history revealed by the mitochondrial DNA genome. Ann Hum Genet 71: 433-452.
Africa	Sub-Sahara	Bight of Biafra	Chad	Buduma	30	Černý V, Salas A, Hájek M, Žaloudková M, Brdička R (2007) A bidirectional corridor in the Sahel-Sudan belt and the distinctive features of the Chad Basin populations: a history revealed by the mitochondrial DNA genome. Ann Hum Genet 71: 433-452.
Africa	Sub-Sahara	Bight of Biafra	Chad	Fulani Bongor	49	Černý V, Salas A, Hájek M, Žaloudková M, Brdička R (2007) A bidirectional corridor in the Sahel-Sudan belt and the distinctive features of the Chad Basin populations: a history revealed by the mitochondrial DNA genome. Ann Hum Genet 71: 433-452.
Africa	Sub-Sahara	Bight of Biafra	Chad	Kanenbu; Kanem	50	Černý V, Salas A, Hájek M, Žaloudková M, Brdička R (2007) A bidirectional corridor in the Sahel-Sudan belt and the distinctive features of the Chad Basin populations: a history revealed by the mitochondrial DNA genome. Ann Hum Genet 71: 433-452.
Africa	Sub-Sahara	Bight of Biafra	Chad	L. Chad Kanuri	14	Watson E, Forster P, Richards M, Bandelt H-J (1997) Mitochondrial footprints of human expansions in Africa. Am J Hum Genet 61: 691-704.
Africa	Sub-Sahara	Bight of Biafra	Democratic Republic of the Congo (D.R.C; Zaire)	Babinga pygmies	44	Batini C, Coia V, Battaggia C, Rocha J, Pilkington MM, et al. (2007) Phylogeography of the human mitochondrial L1c haplogroup: genetic signatures of the prehistory of Central Africa. Mol Phylogenet Evol 43: 635-644.
Africa	Sub-Sahara	Bight of Biafra	Democratic Republic of the Congo (D.R.C; Zaire)	Bateke	50	Batini C, Coia V, Battaggia C, Rocha J, Pilkington MM, et al. (2007) Phylogeography of the human mitochondrial L1c haplogroup: genetic signatures of the prehistory of Central Africa. Mol Phylogenet Evol 43: 635-644.
Africa	Sub-Sahara	Bight of Biafra	Democratic Republic of the Congo (D.R.C; Zaire)	Mbuti	39	Quintana-Murci L, Quach H, Harmant C, Luca F, Massonnet B, et al. (2008) Maternal traces of deep common ancestry and asymmetric gene flow between Pygmy hunter-gatherers and Bantu-speaking farmers. Proc Natl Acad Sci U S A 105: 1596-1601.
Africa	Sub-Sahara	Bight of Biafra	Democratic Republic of the Congo (D.R.C; Zaire)	Mbuti	20	Vigilant L, Pennington R, Harpending H, Kocher TD, Wilson AC (1989) Mitochondria DNA sequences in single hairs from a southern African population. Proc Natl Acad Sci U S A 86: 9350-9354.
Africa	Sub-Sahara	Bight of Biafra	Democratic Republic of the Congo (D.R.C; Zaire)	-	10	Silva WA, Bortolini MC, Schneider MP, Marrero A, Elion J, et al. (2006) MtDNA haplogroup analysis of black Brazilian and sub-Saharan populations: implications for the Atlantic slave trade. Hum Biol 78: 29-41.
Africa	Sub-Sahara	East Africa	Egypt/Sudan	Nubia; S. Egypt/N. Sudan	80	Krings M, Salem AH, Bauer K, Geisert H, Malek A, et al. (1999) mtDNA analysis of Nile River Valley populations: a genetic corridor or a barrier to migration? Am J Hum Genet 64: 1166-1176.
Africa	Sub-Sahara	Senegambia	Equatorial Guinea	Angolares; São Tomé and Principe	30	Trovoada MJ, Pereira L, Gusmao L, Abade A, Amorim A, et al. (2004) Pattern of mtDNA variation in three populations from Sao Tome e Principe. Ann Hum Genet 68: 40-54.
Africa	Sub-Sahara	Senegambia	Equatorial Guinea	Bubi; Bioko	45	Mateu E, Comas D, Calafell F, Pérez-Lezaun A, Abade A, et al. (1997) A tale of two islands: population history and mitochondrial sequence variation of Bioko and São Tomé, Gulf of Guinea. Ann Hum Genet 61: 507-518.
Africa	Sub-Sahara	Senegambia	Equatorial Guinea	Fang	11	Pinto F, González AM, Hernández M, Larruga JM, Cabrera VM (1996) Genetic relationship between the Canary Islanders and their African and Spanish ancestors inferred from mitochondrial DNA sequences. Ann Hum Genet 60 ( Pt 4): 321-330.
Africa	Sub-Sahara	Senegambia	Equatorial Guinea	Forros, São Tomé and Principe	35	Trovoada MJ, Pereira L, Gusmao L, Abade A, Amorim A, et al. (2004) Pattern of mtDNA variation in three populations from Sao Tome e Principe. Ann Hum Genet 68: 40-54.
Africa	Sub-Sahara	Senegambia	Equatorial Guinea	São Tomé and Principe	50	Mateu E, Comas D, Calafell F, Pérez-Lezaun A, Abade A, et al. (1997) A tale of two islands: population history and mitochondrial sequence variation of Bioko and São Tomé, Gulf of Guinea. Ann Hum Genet 61: 507-518.
Africa	Sub-Sahara	East Africa	Eritrea	-	8	Kivisild T, Reidla M, Metspalu E, Rosa A, Brehm A, et al. (2004) Ethiopian mitochondrial DNA heritage: tracking gene flow across and around the gate of tears. Am J Hum Genet 75: 752-770.
Africa	Sub-Sahara	East Africa	Ethiopia	Ethiopia	74	Thomas MG, Barnes I, Weale ME, Jones AL, Forster P, et al. (2008) New genetic evidence supports isolation and drift in the Ladin communities of the South Tyrolean Alps but not an ancient origin in the Middle East. Eur J Hum Genet 16: 124-134.
Africa	Sub-Sahara	East Africa	Ethiopia	Jewish	41	Non AL, Al-Meeri A, Raaum RL, Sanchez LF, Mulligan CJ (2011) Mitochondrial DNA reveals distinct evolutionary histories for Jewish populations in Yemen and Ethiopia. Am J Phys Anthropol 144: 1-10.
Africa	Sub-Sahara	East Africa	Ethiopia	Tigray	45	Kivisild T, Reidla M, Metspalu E, Rosa A, Brehm A, et al. (2004) Ethiopian mitochondrial DNA heritage: tracking gene flow across and around the gate of tears. Am J Hum Genet 75: 752-770.
Africa	Sub-Sahara	East Africa	Ethiopia	-	189	Kivisild T, Reidla M, Metspalu E, Rosa A, Brehm A, et al. (2004) Ethiopian mitochondrial DNA heritage: tracking gene flow across and around the gate of tears. Am J Hum Genet 75: 752-770.
Africa	Sub-Sahara	East Africa	Ethiopia	-	27	Kivisild T, Reidla M, Metspalu E, Rosa A, Brehm A, et al. (2004) Ethiopian mitochondrial DNA heritage: tracking gene flow across and around the gate of tears. Am J Hum Genet 75: 752-770.
Africa	Sub-Sahara	East Africa	Ethiopia	-	190	Kivisild T, Reidla M, Metspalu E, Rosa A, Brehm A, et al. (2004) Ethiopian mitochondrial DNA heritage: tracking gene flow across and around the gate of tears. Am J Hum Genet 75: 752-770.
Africa	Sub-Sahara	East Africa	Ethiopia	-	25	Quintana-Murci L, Semino O, Bandelt H-J, Passarino G, McElreavey K, et al. (1999) Genetic evidence of an early exit of Homo sapiens sapiens from Africa through eastern Africa. Nat Genet 23: 437-441.
Africa	Sub-Sahara	East Africa	Ethiopia/Kenya	-	25	Quintana-Murci L, Semino O, Bandelt H-J, Passarino G, McElreavey K, et al. (1999) Genetic evidence of an early exit of Homo sapiens sapiens from Africa through eastern Africa. Nat Genet 23: 437-441.
Africa	Sub-Sahara	Bight of Biafra	Gabon	Akele	48	Quintana-Murci L, Quach H, Harmant C, Luca F, Massonnet B, et al. (2008) Maternal traces of deep common ancestry and asymmetric gene flow between Pygmy hunter-gatherers and Bantu-speaking farmers. Proc Natl Acad Sci U S A 105: 1596-1601.
Africa	Sub-Sahara	Bight of Biafra	Gabon	Ateke	54	Quintana-Murci L, Quach H, Harmant C, Luca F, Massonnet B, et al. (2008) Maternal traces of deep common ancestry and asymmetric gene flow between Pygmy hunter-gatherers and Bantu-speaking farmers. Proc Natl Acad Sci U S A 105: 1596-1601.
Africa	Sub-Sahara	Bight of Biafra	Gabon	Babongo	45	Quintana-Murci L, Quach H, Harmant C, Luca F, Massonnet B, et al. (2008) Maternal traces of deep common ancestry and asymmetric gene flow between Pygmy hunter-gatherers and Bantu-speaking farmers. Proc Natl Acad Sci U S A 105: 1596-1601.
Africa	Sub-Sahara	Bight of Biafra	Gabon	Baka; Northeast	17	Quintana-Murci L, Quach H, Harmant C, Luca F, Massonnet B, et al. (2008) Maternal traces of deep common ancestry and asymmetric gene flow between Pygmy hunter-gatherers and Bantu-speaking farmers. Proc Natl Acad Sci U S A 105: 1596-1601.
Africa	Sub-Sahara	Bight of Biafra	Gabon	Baka; Pygmies; Northeast	22	Quintana-Murci L, Quach H, Harmant C, Luca F, Massonnet B, et al. (2008) Maternal traces of deep common ancestry and asymmetric gene flow between Pygmy hunter-gatherers and Bantu-speaking farmers. Proc Natl Acad Sci U S A 105: 1596-1601.
Africa	Sub-Sahara	Bight of Biafra	Gabon	Bakoya	31	Quintana-Murci L, Quach H, Harmant C, Luca F, Massonnet B, et al. (2008) Maternal traces of deep common ancestry and asymmetric gene flow between Pygmy hunter-gatherers and Bantu-speaking farmers. Proc Natl Acad Sci U S A 105: 1596-1601.
Africa	Sub-Sahara	Bight of Biafra	Gabon	Bakoya; Northeast	31	Quintana-Murci L, Quach H, Harmant C, Luca F, Massonnet B, et al. (2008) Maternal traces of deep common ancestry and asymmetric gene flow between Pygmy hunter-gatherers and Bantu-speaking farmers. Proc Natl Acad Sci U S A 105: 1596-1601.
Africa	Sub-Sahara	Bight of Biafra	Gabon	Benga	50	Quintana-Murci L, Quach H, Harmant C, Luca F, Massonnet B, et al. (2008) Maternal traces of deep common ancestry and asymmetric gene flow between Pygmy hunter-gatherers and Bantu-speaking farmers. Proc Natl Acad Sci U S A 105: 1596-1601.
Africa	Sub-Sahara	Bight of Biafra	Gabon	Duma	47	Quintana-Murci L, Quach H, Harmant C, Luca F, Massonnet B, et al. (2008) Maternal traces of deep common ancestry and asymmetric gene flow between Pygmy hunter-gatherers and Bantu-speaking farmers. Proc Natl Acad Sci U S A 105: 1596-1601.
Africa	Sub-Sahara	Bight of Biafra	Gabon	Eshira	40	Quintana-Murci L, Quach H, Harmant C, Luca F, Massonnet B, et al. (2008) Maternal traces of deep common ancestry and asymmetric gene flow between Pygmy hunter-gatherers and Bantu-speaking farmers. Proc Natl Acad Sci U S A 105: 1596-1601.
Africa	Sub-Sahara	Bight of Biafra	Gabon	Eviya	38	Quintana-Murci L, Quach H, Harmant C, Luca F, Massonnet B, et al. (2008) Maternal traces of deep common ancestry and asymmetric gene flow between Pygmy hunter-gatherers and Bantu-speaking farmers. Proc Natl Acad Sci U S A 105: 1596-1601.
Africa	Sub-Sahara	Bight of Biafra	Gabon	Fang; South	3	Quintana-Murci L, Quach H, Harmant C, Luca F, Massonnet B, et al. (2008) Maternal traces of deep common ancestry and asymmetric gene flow between Pygmy hunter-gatherers and Bantu-speaking farmers. Proc Natl Acad Sci U S A 105: 1596-1601.
Africa	Sub-Sahara	Bight of Biafra	Gabon	Fang-GB	63	Quintana-Murci L, Quach H, Harmant C, Luca F, Massonnet B, et al. (2008) Maternal traces of deep common ancestry and asymmetric gene flow between Pygmy hunter-gatherers and Bantu-speaking farmers. Proc Natl Acad Sci U S A 105: 1596-1601.
Africa	Sub-Sahara	Bight of Biafra	Gabon	Galoa	51	Quintana-Murci L, Quach H, Harmant C, Luca F, Massonnet B, et al. (2008) Maternal traces of deep common ancestry and asymmetric gene flow between Pygmy hunter-gatherers and Bantu-speaking farmers. Proc Natl Acad Sci U S A 105: 1596-1601.
Africa	Sub-Sahara	Bight of Biafra	Gabon	Kota	56	Quintana-Murci L, Quach H, Harmant C, Luca F, Massonnet B, et al. (2008) Maternal traces of deep common ancestry and asymmetric gene flow between Pygmy hunter-gatherers and Bantu-speaking farmers. Proc Natl Acad Sci U S A 105: 1596-1601.
Africa	Sub-Sahara	Bight of Biafra	Gabon	Makina	45	Quintana-Murci L, Quach H, Harmant C, Luca F, Massonnet B, et al. (2008) Maternal traces of deep common ancestry and asymmetric gene flow between Pygmy hunter-gatherers and Bantu-speaking farmers. Proc Natl Acad Sci U S A 105: 1596-1601.
Africa	Sub-Sahara	Bight of Biafra	Gabon	Mitsogo	64	Quintana-Murci L, Quach H, Harmant C, Luca F, Massonnet B, et al. (2008) Maternal traces of deep common ancestry and asymmetric gene flow between Pygmy hunter-gatherers and Bantu-speaking farmers. Proc Natl Acad Sci U S A 105: 1596-1601.
Africa	Sub-Sahara	Bight of Biafra	Gabon	Ndumu	39	Quintana-Murci L, Quach H, Harmant C, Luca F, Massonnet B, et al. (2008) Maternal traces of deep common ancestry and asymmetric gene flow between Pygmy hunter-gatherers and Bantu-speaking farmers. Proc Natl Acad Sci U S A 105: 1596-1601.
Africa	Sub-Sahara	Bight of Biafra	Gabon	Nzebi	63	Quintana-Murci L, Quach H, Harmant C, Luca F, Massonnet B, et al. (2008) Maternal traces of deep common ancestry and asymmetric gene flow between Pygmy hunter-gatherers and Bantu-speaking farmers. Proc Natl Acad Sci U S A 105: 1596-1601.
Africa	Sub-Sahara	Bight of Biafra	Gabon	Obama	47	Quintana-Murci L, Quach H, Harmant C, Luca F, Massonnet B, et al. (2008) Maternal traces of deep common ancestry and asymmetric gene flow between Pygmy hunter-gatherers and Bantu-speaking farmers. Proc Natl Acad Sci U S A 105: 1596-1601.
Africa	Sub-Sahara	Bight of Biafra	Gabon	Orungu	20	Quintana-Murci L, Quach H, Harmant C, Luca F, Massonnet B, et al. (2008) Maternal traces of deep common ancestry and asymmetric gene flow between Pygmy hunter-gatherers and Bantu-speaking farmers. Proc Natl Acad Sci U S A 105: 1596-1601.
Africa	Sub-Sahara	Bight of Biafra	Gabon	Punu	52	Quintana-Murci L, Quach H, Harmant C, Luca F, Massonnet B, et al. (2008) Maternal traces of deep common ancestry and asymmetric gene flow between Pygmy hunter-gatherers and Bantu-speaking farmers. Proc Natl Acad Sci U S A 105: 1596-1601.
Africa	Sub-Sahara	Bight of Biafra	Gabon	Punu	52	Quintana-Murci L, Quach H, Harmant C, Luca F, Massonnet B, et al. (2008) Maternal traces of deep common ancestry and asymmetric gene flow between Pygmy hunter-gatherers and Bantu-speaking farmers. Proc Natl Acad Sci U S A 105: 1596-1601.
Africa	Sub-Sahara	Bight of Biafra	Gabon	Shake	51	Quintana-Murci L, Quach H, Harmant C, Luca F, Massonnet B, et al. (2008) Maternal traces of deep common ancestry and asymmetric gene flow between Pygmy hunter-gatherers and Bantu-speaking farmers. Proc Natl Acad Sci U S A 105: 1596-1601.
Africa	Sub-Sahara	Gold Coast	Ghana	Enchi	20	Veeramah KR, Connell BA, Pour NA, Powell A, Plaster CA, et al. (2010) Little genetic differentiation as assessed by uniparental markers in the presence of substantial language variation in peoples of the Cross River region of Nigeria. BMC Evol Biol 10: 92.
Africa	Sub-Sahara	Gold Coast	Ghana	Enchi	59	Veeramah KR, Connell BA, Pour NA, Powell A, Plaster CA, et al. (2010) Little genetic differentiation as assessed by uniparental markers in the presence of substantial language variation in peoples of the Cross River region of Nigeria. BMC Evol Biol 10: 92.
Africa	Sub-Sahara	Gold Coast	Ghana	Ho	87	Veeramah KR, Connell BA, Pour NA, Powell A, Plaster CA, et al. (2010) Little genetic differentiation as assessed by uniparental markers in the presence of substantial language variation in peoples of the Cross River region of Nigeria. BMC Evol Biol 10: 92.
Africa	Sub-Sahara	Gold Coast	Ghana	Kibi	51	Veeramah KR, Connell BA, Pour NA, Powell A, Plaster CA, et al. (2010) Little genetic differentiation as assessed by uniparental markers in the presence of substantial language variation in peoples of the Cross River region of Nigeria. BMC Evol Biol 10: 92.
Africa	Sub-Sahara	Gold Coast	Ghana	Sefwi-Wiawso	21	Veeramah KR, Connell BA, Pour NA, Powell A, Plaster CA, et al. (2010) Little genetic differentiation as assessed by uniparental markers in the presence of substantial language variation in peoples of the Cross River region of Nigeria. BMC Evol Biol 10: 92.
Africa	Sub-Sahara	Senegambia	Guinea-Bissau	Baiote	6	Rosa A, Brehm A, Kivisild T, Metspalu E, Villems R (2004) MtDNA profile of West Africa Guineans: towards a better understanding of the Senegambia region. Ann Hum Genet 68: 340-352.
Africa	Sub-Sahara	Senegambia	Guinea-Bissau	Balanta	62	Rosa A, Brehm A, Kivisild T, Metspalu E, Villems R (2004) MtDNA profile of West Africa Guineans: towards a better understanding of the Senegambia region. Ann Hum Genet 68: 340-352.
Africa	Sub-Sahara	Senegambia	Guinea-Bissau	Banhu	1	Rosa A, Brehm A, Kivisild T, Metspalu E, Villems R (2004) MtDNA profile of West Africa Guineans: towards a better understanding of the Senegambia region. Ann Hum Genet 68: 340-352.
Africa	Sub-Sahara	Senegambia	Guinea-Bissau	Beafada	19	Rosa A, Brehm A, Kivisild T, Metspalu E, Villems R (2004) MtDNA profile of West Africa Guineans: towards a better understanding of the Senegambia region. Ann Hum Genet 68: 340-352.
Africa	Sub-Sahara	Senegambia	Guinea-Bissau	Bijago'	22	Rosa A, Brehm A, Kivisild T, Metspalu E, Villems R (2004) MtDNA profile of West Africa Guineans: towards a better understanding of the Senegambia region. Ann Hum Genet 68: 340-352.
Africa	Sub-Sahara	Senegambia	Guinea-Bissau	Brame	8	Rosa A, Brehm A, Kivisild T, Metspalu E, Villems R (2004) MtDNA profile of West Africa Guineans: towards a better understanding of the Senegambia region. Ann Hum Genet 68: 340-352.
Africa	Sub-Sahara	Senegambia	Guinea-Bissau	Cassanga	6	Rosa A, Brehm A, Kivisild T, Metspalu E, Villems R (2004) MtDNA profile of West Africa Guineans: towards a better understanding of the Senegambia region. Ann Hum Genet 68: 340-352.
Africa	Sub-Sahara	Senegambia	Guinea-Bissau	Diola	18	Rosa A, Brehm A, Kivisild T, Metspalu E, Villems R (2004) MtDNA profile of West Africa Guineans: towards a better understanding of the Senegambia region. Ann Hum Genet 68: 340-352.
Africa	Sub-Sahara	Senegambia	Guinea-Bissau	Fulbe	77	Rosa A, Brehm A, Kivisild T, Metspalu E, Villems R (2004) MtDNA profile of West Africa Guineans: towards a better understanding of the Senegambia region. Ann Hum Genet 68: 340-352.
Africa	Sub-Sahara	Senegambia	Guinea-Bissau	Guinea-Bissau	79	Carvalho M, Brito P, Bento AM, Gomes V, Antunes H, et al. (2010) Paternal and maternal lineages in Guinea-Bissau population. Forensic Sci Int Genet.
Africa	Sub-Sahara	Senegambia	Guinea-Bissau	Jancanca	1	Rosa A, Brehm A, Kivisild T, Metspalu E, Villems R (2004) MtDNA profile of West Africa Guineans: towards a better understanding of the Senegambia region. Ann Hum Genet 68: 340-352.
Africa	Sub-Sahara	Senegambia	Guinea-Bissau	Landoma	1	Rosa A, Brehm A, Kivisild T, Metspalu E, Villems R (2004) MtDNA profile of West Africa Guineans: towards a better understanding of the Senegambia region. Ann Hum Genet 68: 340-352.
Africa	Sub-Sahara	Senegambia	Guinea-Bissau	Mandinga	30	Rosa A, Brehm A, Kivisild T, Metspalu E, Villems R (2004) MtDNA profile of West Africa Guineans: towards a better understanding of the Senegambia region. Ann Hum Genet 68: 340-352.
Africa	Sub-Sahara	Senegambia	Guinea-Bissau	Manjaco	27	Rosa A, Brehm A, Kivisild T, Metspalu E, Villems R (2004) MtDNA profile of West Africa Guineans: towards a better understanding of the Senegambia region. Ann Hum Genet 68: 340-352.
Africa	Sub-Sahara	Senegambia	Guinea-Bissau	Mankanya	19	Rosa A, Brehm A, Kivisild T, Metspalu E, Villems R (2004) MtDNA profile of West Africa Guineans: towards a better understanding of the Senegambia region. Ann Hum Genet 68: 340-352.
Africa	Sub-Sahara	Senegambia	Guinea-Bissau	Mansonca	18	Rosa A, Brehm A, Kivisild T, Metspalu E, Villems R (2004) MtDNA profile of West Africa Guineans: towards a better understanding of the Senegambia region. Ann Hum Genet 68: 340-352.
Africa	Sub-Sahara	Senegambia	Guinea-Bissau	Nalu	26	Rosa A, Brehm A, Kivisild T, Metspalu E, Villems R (2004) MtDNA profile of West Africa Guineans: towards a better understanding of the Senegambia region. Ann Hum Genet 68: 340-352.
Africa	Sub-Sahara	Senegambia	Guinea-Bissau	Papel	23	Rosa A, Brehm A, Kivisild T, Metspalu E, Villems R (2004) MtDNA profile of West Africa Guineans: towards a better understanding of the Senegambia region. Ann Hum Genet 68: 340-352.
Africa	Sub-Sahara	Senegambia	Guinea-Bissau	Sussu	8	Rosa A, Brehm A, Kivisild T, Metspalu E, Villems R (2004) MtDNA profile of West Africa Guineans: towards a better understanding of the Senegambia region. Ann Hum Genet 68: 340-352.
Africa	Sub-Sahara	Gold Coast	Ivory Coast	Ahizi	128	Brucato N, Cassar O, Tonasso L, Tortevoye P, Migot-Nabias F, et al. (2010) The imprint of the Slave Trade in an African American population: mitochondrial DNA, Y chromosome and HTLV-1 analysis in the Noir Marron of French Guiana. BMC Evol Biol 10: 314.
Africa	Sub-Sahara	Gold Coast	Ivory Coast	Yacouba	62	Brucato N, Cassar O, Tonasso L, Tortevoye P, Migot-Nabias F, et al. (2010) The imprint of the Slave Trade in an African American population: mitochondrial DNA, Y chromosome and HTLV-1 analysis in the Noir Marron of French Guiana. BMC Evol Biol 10: 314.
Africa	Sub-Sahara	East Africa	Kenya	Kikuyu	24	Watson E, Forster P, Richards M, Bandelt H-J (1997) Mitochondrial footprints of human expansions in Africa. Am J Hum Genet 61: 691-704.
Africa	Sub-Sahara	East Africa	Kenya	Nairobi	100	Brandstätter A, Peterson CT, Irwin JA, Mpoke S, Koech DK, et al. (2004) Mitochondrial DNA control region sequences from Nairobi (Kenya): inferring phylogenetic parameters for the establishment of a forensic database. Int J Legal Med 118: 294-306.
Africa	Sub-Sahara	East Africa	Kenya	Turkana	37	Watson E, Forster P, Richards M, Bandelt H-J (1997) Mitochondrial footprints of human expansions in Africa. Am J Hum Genet 61: 691-704.
Africa	Sub-Sahara	Southeast Africa	La Reunion	Reunionese	41	Berniell-Lee G, Plaza S, Bosch E, Calafell F, Jourdan E, et al. (2008) Admixture and sexual bias in the population settlement of La Reunion Island (Indian Ocean). Am J Phys Anthropol 136: 100-107.
Africa	Sub-Sahara	Southeast Africa	Madagascar	Antaisaka	11	Tofanelli S, Bertoncini S, Castri L, Luiselli D, Calafell F, et al. (2009) On the origins and admixture of Malagasy: new evidence from high-resolution analyses of paternal and maternal lineages. Mol Biol Evol 26: 2109-2124.
Africa	Sub-Sahara	Southeast Africa	Madagascar	Antandroy	59	Tofanelli S, Bertoncini S, Castri L, Luiselli D, Calafell F, et al. (2009) On the origins and admixture of Malagasy: new evidence from high-resolution analyses of paternal and maternal lineages. Mol Biol Evol 26: 2109-2124.
Africa	Sub-Sahara	Southeast Africa	Madagascar	Antanosy	54	Tofanelli S, Bertoncini S, Castri L, Luiselli D, Calafell F, et al. (2009) On the origins and admixture of Malagasy: new evidence from high-resolution analyses of paternal and maternal lineages. Mol Biol Evol 26: 2109-2124.
Africa	Sub-Sahara	Southeast Africa	Madagascar	Merina	9	Tofanelli S, Bertoncini S, Castri L, Luiselli D, Calafell F, et al. (2009) On the origins and admixture of Malagasy: new evidence from high-resolution analyses of paternal and maternal lineages. Mol Biol Evol 26: 2109-2124.
Africa	Sub-Sahara	Senegambia	Mali	Bambara	19	Ely B, Wilson JL, Jackson F, Jackson BA (2006) African-American mitochondrial DNAs often match mtDNAs found in multiple African ethnic groups. BMC Biol 4: 34.
Africa	Sub-Sahara	Senegambia	Mali	Bambara	52	González AM, Brehm A, Pérez JA, Maca-Meyer N, Flores C, et al. (2003) Mitochondrial DNA affinities at the Atlantic fringe of Europe. Am J Phys Anthropol 120: 391-404.
Africa	Sub-Sahara	Senegambia	Mali	Bobo	5	González AM, Brehm A, Pérez JA, Maca-Meyer N, Flores C, et al. (2003) Mitochondrial DNA affinities at the Atlantic fringe of Europe. Am J Phys Anthropol 120: 391-404.
Africa	Sub-Sahara	Senegambia	Mali	Dogon	6	González AM, Brehm A, Pérez JA, Maca-Meyer N, Flores C, et al. (2003) Mitochondrial DNA affinities at the Atlantic fringe of Europe. Am J Phys Anthropol 120: 391-404.
Africa	Sub-Sahara	Senegambia	Mali	Malinke	61	Ely B, Wilson JL, Jackson F, Jackson BA (2006) African-American mitochondrial DNAs often match mtDNAs found in multiple African ethnic groups. BMC Biol 4: 34.
Africa	Sub-Sahara	Senegambia	Mali	Malinke	124	González AM, Brehm A, Pérez JA, Maca-Meyer N, Flores C, et al. (2003) Mitochondrial DNA affinities at the Atlantic fringe of Europe. Am J Phys Anthropol 120: 391-404.
Africa	Sub-Sahara	Senegambia	Mali	Peul	15	González AM, Brehm A, Pérez JA, Maca-Meyer N, Flores C, et al. (2003) Mitochondrial DNA affinities at the Atlantic fringe of Europe. Am J Phys Anthropol 120: 391-404.
Africa	Sub-Sahara	Senegambia	Mali	Senoufo	1	González AM, Brehm A, Pérez JA, Maca-Meyer N, Flores C, et al. (2003) Mitochondrial DNA affinities at the Atlantic fringe of Europe. Am J Phys Anthropol 120: 391-404.
Africa	Sub-Sahara	Senegambia	Mali	Soninke	3	González AM, Brehm A, Pérez JA, Maca-Meyer N, Flores C, et al. (2003) Mitochondrial DNA affinities at the Atlantic fringe of Europe. Am J Phys Anthropol 120: 391-404.
Africa	Sub-Sahara	Senegambia	Mali	Sonrhai	6	González AM, Brehm A, Pérez JA, Maca-Meyer N, Flores C, et al. (2003) Mitochondrial DNA affinities at the Atlantic fringe of Europe. Am J Phys Anthropol 120: 391-404.
Africa	Sub-Sahara	Senegambia	Mali	Tuareg	1	González AM, Brehm A, Pérez JA, Maca-Meyer N, Flores C, et al. (2003) Mitochondrial DNA affinities at the Atlantic fringe of Europe. Am J Phys Anthropol 120: 391-404.
Africa	Sub-Sahara	Senegambia	Mali	Tuareg; Gossi	21	Pereira L, Černý V, Cerezo M, Silva NM, Hájek M, et al. (2010) Linking the sub-Saharan and West Eurasian gene pools: maternal and paternal heritage of the Tuareg nomads from the African Sahel. Eur J Hum Genet 18: 915-923.
Africa	Sub-Sahara	Senegambia	Mali	-	4	González AM, Brehm A, Pérez JA, Maca-Meyer N, Flores C, et al. (2003) Mitochondrial DNA affinities at the Atlantic fringe of Europe. Am J Phys Anthropol 120: 391-404.
Africa	Sub-Sahara	Southeast Africa	Mozambique	Chopi	27	Salas A, Richards M, De la Fé T, Lareu MV, Sobrino B, et al. (2002) The making of the African mtDNA landscape. Am J Hum Genet 71: 1082-1111.
Africa	Sub-Sahara	Southeast Africa	Mozambique	Chwabo	20	Salas A, Richards M, De la Fé T, Lareu MV, Sobrino B, et al. (2002) The making of the African mtDNA landscape. Am J Hum Genet 71: 1082-1111.
Africa	Sub-Sahara	Southeast Africa	Mozambique	Lomwe	20	Salas A, Richards M, De la Fé T, Lareu MV, Sobrino B, et al. (2002) The making of the African mtDNA landscape. Am J Hum Genet 71: 1082-1111.
Africa	Sub-Sahara	Southeast Africa	Mozambique	Lomwe	20	Salas A, Richards M, De la Fé T, Lareu MV, Sobrino B, et al. (2002) The making of the African mtDNA landscape. Am J Hum Genet 71: 1082-1111.
Africa	Sub-Sahara	Southeast Africa	Mozambique	Makhuwa	20	Salas A, Richards M, De la Fé T, Lareu MV, Sobrino B, et al. (2002) The making of the African mtDNA landscape. Am J Hum Genet 71: 1082-1111.
Africa	Sub-Sahara	Southeast Africa	Mozambique	Makonde	19	Salas A, Richards M, De la Fé T, Lareu MV, Sobrino B, et al. (2002) The making of the African mtDNA landscape. Am J Hum Genet 71: 1082-1111.
Africa	Sub-Sahara	Southeast Africa	Mozambique	Ndau	19	Salas A, Richards M, De la Fé T, Lareu MV, Sobrino B, et al. (2002) The making of the African mtDNA landscape. Am J Hum Genet 71: 1082-1111.
Africa	Sub-Sahara	Southeast Africa	Mozambique	Nguni	11	Salas A, Richards M, De la Fé T, Lareu MV, Sobrino B, et al. (2002) The making of the African mtDNA landscape. Am J Hum Genet 71: 1082-1111.
Africa	Sub-Sahara	Southeast Africa	Mozambique	Nyanja	20	Salas A, Richards M, De la Fé T, Lareu MV, Sobrino B, et al. (2002) The making of the African mtDNA landscape. Am J Hum Genet 71: 1082-1111.
Africa	Sub-Sahara	Southeast Africa	Mozambique	Nyungwe	19	Salas A, Richards M, De la Fé T, Lareu MV, Sobrino B, et al. (2002) The making of the African mtDNA landscape. Am J Hum Genet 71: 1082-1111.
Africa	Sub-Sahara	Southeast Africa	Mozambique	Ronga	21	Salas A, Richards M, De la Fé T, Lareu MV, Sobrino B, et al. (2002) The making of the African mtDNA landscape. Am J Hum Genet 71: 1082-1111.
Africa	Sub-Sahara	Southeast Africa	Mozambique	Sena	21	Salas A, Richards M, De la Fé T, Lareu MV, Sobrino B, et al. (2002) The making of the African mtDNA landscape. Am J Hum Genet 71: 1082-1111.
Africa	Sub-Sahara	Southeast Africa	Mozambique	Shangaan	22	Salas A, Richards M, De la Fé T, Lareu MV, Sobrino B, et al. (2002) The making of the African mtDNA landscape. Am J Hum Genet 71: 1082-1111.
Africa	Sub-Sahara	Southeast Africa	Mozambique	Shona	18	Salas A, Richards M, De la Fé T, Lareu MV, Sobrino B, et al. (2002) The making of the African mtDNA landscape. Am J Hum Genet 71: 1082-1111.
Africa	Sub-Sahara	Southeast Africa	Mozambique	Tonga	20	Salas A, Richards M, De la Fé T, Lareu MV, Sobrino B, et al. (2002) The making of the African mtDNA landscape. Am J Hum Genet 71: 1082-1111.
Africa	Sub-Sahara	Southeast Africa	Mozambique	Tswa	19	Salas A, Richards M, De la Fé T, Lareu MV, Sobrino B, et al. (2002) The making of the African mtDNA landscape. Am J Hum Genet 71: 1082-1111.
Africa	Sub-Sahara	Southeast Africa	Mozambique	Yao	10	Salas A, Richards M, De la Fé T, Lareu MV, Sobrino B, et al. (2002) The making of the African mtDNA landscape. Am J Hum Genet 71: 1082-1111.
Africa	Sub-Sahara	Southeast Africa	Mozambique	-	109	Pereira L, Macaulay V, Torroni A, Scozzari R, Prata M-J, et al. (2001) Prehistoric and historic traces in the mtDNA of Mozambique: insights into the Bantu expansions and the slave trade. Ann Hum Genet 65: 439-458.
Africa	Sub-Sahara	Southeast Africa	Mozambique	-	1	Salas A, Richards M, De la Fé T, Lareu MV, Sobrino B, et al. (2002) The making of the African mtDNA landscape. Am J Hum Genet 71: 1082-1111.
Africa	Sub-Sahara	South Africa	Namibia	Khwe	31	Chen Y-S, Olckers A, Schurr TG, Kogelnik AM, Huoponen K, et al. (2000) mtDNA variation in the South African Kung and Khwe-and their genetic relationships to other African populations. Am J Hum Genet 66: 1362-1383.
Africa	Sub-Sahara	South Africa	Namibia	-	25	Vigilant L, Pennington R, Harpending H, Kocher TD, Wilson AC (1989) Mitochondria DNA sequences in single hairs from a southern African population. Proc Natl Acad Sci U S A 86: 9350-9354.
Africa	Sub-Sahara	South Africa	Namibia	Dama	21	Soodyall H (1993) Mitochondrial DNA polymorphisms in Southern African populations [ PhD thesis]: University of the Witwatersrand, Johannesburg.
Africa	Sub-Sahara	South Africa	Namibia	Herero	12	Soodyall H (1993) Mitochondrial DNA polymorphisms in Southern African populations [ PhD thesis]: University of the Witwatersrand, Johannesburg.
Africa	Sub-Sahara	South Africa	Namibia	Herero	27	Vigilant L, Pennington R, Harpending H, Kocher TD, Wilson AC (1989) Mitochondria DNA sequences in single hairs from a southern African population. Proc Natl Acad Sci U S A 86: 9350-9354.
Africa	Sub-Sahara	South Africa	Namibia	Nama	18	Soodyall H (1993) Mitochondrial DNA polymorphisms in Southern African populations [ PhD thesis]: University of the Witwatersrand, Johannesburg.
Africa	Sub-Sahara	Bight of Biafra	Niger	Songhai	10	Watson E, Forster P, Richards M, Bandelt H-J (1997) Mitochondrial footprints of human expansions in Africa. Am J Hum Genet 61: 691-704.
Africa	Sub-Sahara	Bight of Biafra	Nigeria	Arabs Shuwa; Borno state	38	Černý V, Salas A, Hájek M, Žaloudková M, Brdička R (2007) A bidirectional corridor in the Sahel-Sudan belt and the distinctive features of the Chad Basin populations: a history revealed by the mitochondrial DNA genome. Ann Hum Genet 71: 433-452.
Africa	Sub-Sahara	Bight of Biafra	Nigeria	Bakola pygmies	30	Tishkoff SA, Gonder MK, Henn BM, Mortensen H, Knight A, et al. (2007) History of click-speaking populations of Africa inferred from mtDNA and Y chromosome genetic variation. Mol Biol Evol 24: 2180-2195.
Africa	Sub-Sahara	Bight of Biafra	Nigeria	Kanuri; Borno	31	Černý V, Salas A, Hájek M, Žaloudková M, Brdička R (2007) A bidirectional corridor in the Sahel-Sudan belt and the distinctive features of the Chad Basin populations: a history revealed by the mitochondrial DNA genome. Ann Hum Genet 71: 433-452.
Africa	Sub-Sahara	Bight of Biafra	Nigeria	Hausa	20	Watson E, Forster P, Richards M, Bandelt H-J (1997) Mitochondrial footprints of human expansions in Africa. Am J Hum Genet 61: 691-704.
Africa	Sub-Sahara	Bight of Biafra	Nigeria	Fulbe	60	Watson E, Forster P, Richards M, Bandelt H-J (1997) Mitochondrial footprints of human expansions in Africa. Am J Hum Genet 61: 691-704.
Africa	Sub-Sahara	Bight of Biafra	Nigeria	Yoruba	14	Vigilant L, Pennington R, Harpending H, Kocher TD, Wilson AC (1989) Mitochondria DNA sequences in single hairs from a southern African population. Proc Natl Acad Sci U S A 86: 9350-9354.
Africa	Sub-Sahara	Bight of Biafra	Nigeria	Yoruba	21	Watson E, Forster P, Richards M, Bandelt H-J (1997) Mitochondrial footprints of human expansions in Africa. Am J Hum Genet 61: 691-704.
Africa	Sub-Sahara	East Africa	northeastern Rwanda	Hutu	42	Castri L, Tofanelli S, Garagnani P, Bini C, Fosella X, et al. (2009) mtDNA variability in two Bantu-speaking populations (Shona and Hutu) from Eastern Africa: implications for peopling and migration patterns in sub-Saharan Africa. Am J Phys Anthropol 140: 302-311.
Africa	Sub-Sahara	Bight of Biafra	Republic of Niger	Tuareg; Kel Karan; Karnagnan	31	Pereira L, Černý V, Cerezo M, Silva NM, Hájek M, et al. (2010) Linking the sub-Saharan and West Eurasian gene pools: maternal and paternal heritage of the Tuareg nomads from the African Sahel. Eur J Hum Genet 18: 915-923.
Africa	Sub-Sahara	Bight of Biafra	Sao Tomé e Principe	Tongas; Sao Tomé e Principe	38	Trovoada MJ, Pereira L, Gusmao L, Abade A, Amorim A, et al. (2004) Pattern of mtDNA variation in three populations from Sao Tome e Principe. Ann Hum Genet 68: 40-54.
Africa	Sub-Sahara	Senegambia	Senegal	Bambara	3	Stefflova K, Dulik MC, Pai AA, Walker AH, Zeigler-Johnson CM, et al. (2009) Evaluation of group genetic ancestry of populations from Philadelphia and Dakar in the context of sex-biased admixture in the Americas. PLoS One 4: e7842.
Africa	Sub-Sahara	Senegambia	Senegal	Diola	3	Stefflova K, Dulik MC, Pai AA, Walker AH, Zeigler-Johnson CM, et al. (2009) Evaluation of group genetic ancestry of populations from Philadelphia and Dakar in the context of sex-biased admixture in the Americas. PLoS One 4: e7842.
Africa	Sub-Sahara	Senegambia	Senegal	Ivoirienne	1	Stefflova K, Dulik MC, Pai AA, Walker AH, Zeigler-Johnson CM, et al. (2009) Evaluation of group genetic ancestry of populations from Philadelphia and Dakar in the context of sex-biased admixture in the Americas. PLoS One 4: e7842.
Africa	Sub-Sahara	Senegambia	Senegal	Lebou	2	Stefflova K, Dulik MC, Pai AA, Walker AH, Zeigler-Johnson CM, et al. (2009) Evaluation of group genetic ancestry of populations from Philadelphia and Dakar in the context of sex-biased admixture in the Americas. PLoS One 4: e7842.
Africa	Sub-Sahara	Senegambia	Senegal	Mandiak	1	Stefflova K, Dulik MC, Pai AA, Walker AH, Zeigler-Johnson CM, et al. (2009) Evaluation of group genetic ancestry of populations from Philadelphia and Dakar in the context of sex-biased admixture in the Americas. PLoS One 4: e7842.
Africa	Sub-Sahara	Senegambia	Senegal	Mandique	1	Stefflova K, Dulik MC, Pai AA, Walker AH, Zeigler-Johnson CM, et al. (2009) Evaluation of group genetic ancestry of populations from Philadelphia and Dakar in the context of sex-biased admixture in the Americas. PLoS One 4: e7842.
Africa	Sub-Sahara	Senegambia	Senegal	Mankanya	1	Stefflova K, Dulik MC, Pai AA, Walker AH, Zeigler-Johnson CM, et al. (2009) Evaluation of group genetic ancestry of populations from Philadelphia and Dakar in the context of sex-biased admixture in the Americas. PLoS One 4: e7842.
Africa	Sub-Sahara	Senegambia	Senegal	Maure	1	Stefflova K, Dulik MC, Pai AA, Walker AH, Zeigler-Johnson CM, et al. (2009) Evaluation of group genetic ancestry of populations from Philadelphia and Dakar in the context of sex-biased admixture in the Americas. PLoS One 4: e7842.
Africa	Sub-Sahara	Senegambia	Senegal	Peulh	10	Stefflova K, Dulik MC, Pai AA, Walker AH, Zeigler-Johnson CM, et al. (2009) Evaluation of group genetic ancestry of populations from Philadelphia and Dakar in the context of sex-biased admixture in the Americas. PLoS One 4: e7842.
Africa	Sub-Sahara	Senegambia	Senegal	Poular	2	Stefflova K, Dulik MC, Pai AA, Walker AH, Zeigler-Johnson CM, et al. (2009) Evaluation of group genetic ancestry of populations from Philadelphia and Dakar in the context of sex-biased admixture in the Americas. PLoS One 4: e7842.
Africa	Sub-Sahara	Senegambia	Senegal	Sahalle	1	Stefflova K, Dulik MC, Pai AA, Walker AH, Zeigler-Johnson CM, et al. (2009) Evaluation of group genetic ancestry of populations from Philadelphia and Dakar in the context of sex-biased admixture in the Americas. PLoS One 4: e7842.
Africa	Sub-Sahara	Senegambia	Senegal	-	49	Stefflova K, Dulik MC, Pai AA, Walker AH, Zeigler-Johnson CM, et al. (2009) Evaluation of group genetic ancestry of populations from Philadelphia and Dakar in the context of sex-biased admixture in the Americas. PLoS One 4: e7842.
Africa	Sub-Sahara	Senegambia	Senegal	Mandenka	119	Graven L, Passarino G, Semino O, Boursot P, Santachiara-Benerecetti S, et al. (1995) Evolutionary correlation between control region sequence and restriction polymorphisms in the mitochondrial genome of a large Senegalese Mandenka sample. Mol Biol Evol 12: 334-345.
Africa	Sub-Sahara	Senegambia	Senegal	Serer	23	Rando JC, Pinto F, González AM, Hernández M, Larruga JM, et al. (1998) Mitochondrial DNA analysis of northwest African populations reveals genetic exchanges with European, near-eastern, and sub-Saharan populations. Ann Hum Genet 62 ( Pt 6): 531-550.
Africa	Sub-Sahara	Senegambia	Senegal	Serer	7	Stefflova K, Dulik MC, Pai AA, Walker AH, Zeigler-Johnson CM, et al. (2009) Evaluation of group genetic ancestry of populations from Philadelphia and Dakar in the context of sex-biased admixture in the Americas. PLoS One 4: e7842.
Africa	Sub-Sahara	Senegambia	Senegal	Tukulor	4	Stefflova K, Dulik MC, Pai AA, Walker AH, Zeigler-Johnson CM, et al. (2009) Evaluation of group genetic ancestry of populations from Philadelphia and Dakar in the context of sex-biased admixture in the Americas. PLoS One 4: e7842.
Africa	Sub-Sahara	Senegambia	Senegal	Wolof	48	Rando JC, Pinto F, González AM, Hernández M, Larruga JM, et al. (1998) Mitochondrial DNA analysis of northwest African populations reveals genetic exchanges with European, near-eastern, and sub-Saharan populations. Ann Hum Genet 62 ( Pt 6): 531-550.
Africa	Sub-Sahara	Senegambia	Senegal	Wolof	11	Stefflova K, Dulik MC, Pai AA, Walker AH, Zeigler-Johnson CM, et al. (2009) Evaluation of group genetic ancestry of populations from Philadelphia and Dakar in the context of sex-biased admixture in the Americas. PLoS One 4: e7842.
Africa	Sub-Sahara	Senegambia	Senegal	-	50	Rando JC, Pinto F, González AM, Hernández M, Larruga JM, et al. (1998) Mitochondrial DNA analysis of northwest African populations reveals genetic exchanges with European, near-eastern, and sub-Saharan populations. Ann Hum Genet 62 ( Pt 6): 531-550.
Africa	Sub-Sahara	Senegambia	Sierra Leona	Limba	68	Jackson BA, Wilson JL, Kirbah S, Sidney SS, Rosenberger J, et al. (2005) Mitochondrial DNA genetic diversity among four ethnic groups in Sierra Leone. Am J Phys Anthropol 128: 156-163.
Africa	Sub-Sahara	Senegambia	Sierra Leona	Loko	29	Jackson BA, Wilson JL, Kirbah S, Sidney SS, Rosenberger J, et al. (2005) Mitochondrial DNA genetic diversity among four ethnic groups in Sierra Leone. Am J Phys Anthropol 128: 156-163.
Africa	Sub-Sahara	Senegambia	Sierra Leona	Mende	59	Jackson BA, Wilson JL, Kirbah S, Sidney SS, Rosenberger J, et al. (2005) Mitochondrial DNA genetic diversity among four ethnic groups in Sierra Leone. Am J Phys Anthropol 128: 156-163.
Africa	Sub-Sahara	Senegambia	Sierra Leona	Temne	121	Jackson BA, Wilson JL, Kirbah S, Sidney SS, Rosenberger J, et al. (2005) Mitochondrial DNA genetic diversity among four ethnic groups in Sierra Leone. Am J Phys Anthropol 128: 156-163.
Africa	Sub-Sahara	Senegambia	Sierra Leona	-	109	Monson KL, Miller KWP, Wilson MR, DiZinno JA, Budowle B (2002) The mtDNA Population Database: an integrated software and database resource for forensic comparison. Forensic Sci Commun 4: no 2.
Africa	Sub-Sahara	East Africa	Somalia	-	27	Watson E, Forster P, Richards M, Bandelt H-J (1997) Mitochondrial footprints of human expansions in Africa. Am J Hum Genet 61: 691-704.
Africa	Sub-Sahara	South Africa	South Africa	!Kung	43	Chen Y-S, Olckers A, Schurr TG, Kogelnik AM, Huoponen K, et al. (2000) mtDNA variation in the South African Kung and Khwe-and their genetic relationships to other African populations. Am J Hum Genet 66: 1362-1383.
Africa	Sub-Sahara	South Africa	South Africa	!Xun or Vasekela/Khwe	18	Tishkoff SA, Gonder MK, Henn BM, Mortensen H, Knight A, et al. (2007) History of click-speaking populations of Africa inferred from mtDNA and Y chromosome genetic variation. Mol Biol Evol 24: 2180-2195.
Africa	Sub-Sahara	South Africa	South Africa	Sekele !Kung	38	Soodyall H (1993) Mitochondrial DNA polymorphisms in Southern African populations [ PhD thesis]: University of the Witwatersrand, Johannesburg.
Africa	Sub-Sahara	South Africa	South Africa	Sotho	20	Soodyall H (1993) Mitochondrial DNA polymorphisms in Southern African populations [ PhD thesis]: University of the Witwatersrand, Johannesburg.
Africa	Sub-Sahara	South Africa	South Africa	Xhosa	8	Soodyall H (1993) Mitochondrial DNA polymorphisms in Southern African populations [ PhD thesis]: University of the Witwatersrand, Johannesburg.
Africa	Sub-Sahara	South Africa	South Africa	Zulu	8	Soodyall H (1993) Mitochondrial DNA polymorphisms in Southern African populations [ PhD thesis]: University of the Witwatersrand, Johannesburg.
Africa	Sub-Sahara	Bight of Biafra	Southeast Nigeria	Abak, Ikot Obioma, Ikot Ekpene, Ukanafun; Southeast	44	Veeramah KR, Connell BA, Pour NA, Powell A, Plaster CA, et al. (2010) Little genetic differentiation as assessed by uniparental markers in the presence of substantial language variation in peoples of the Cross River region of Nigeria. BMC Evol Biol 10: 92.
Africa	Sub-Sahara	Bight of Biafra	Southeast Nigeria	Afaha Esang, Ikot Ubom; Southeast	26	Veeramah KR, Connell BA, Pour NA, Powell A, Plaster CA, et al. (2010) Little genetic differentiation as assessed by uniparental markers in the presence of substantial language variation in peoples of the Cross River region of Nigeria. BMC Evol Biol 10: 92.
Africa	Sub-Sahara	Bight of Biafra	Southeast Nigeria	Afaha Esang, Ikot Ubom; Southeast	37	Veeramah KR, Connell BA, Pour NA, Powell A, Plaster CA, et al. (2010) Little genetic differentiation as assessed by uniparental markers in the presence of substantial language variation in peoples of the Cross River region of Nigeria. BMC Evol Biol 10: 92.
Africa	Sub-Sahara	Bight of Biafra	Southeast Nigeria	Afaha Nsit, Mbiokporo; Southeast	36	Veeramah KR, Connell BA, Pour NA, Powell A, Plaster CA, et al. (2010) Little genetic differentiation as assessed by uniparental markers in the presence of substantial language variation in peoples of the Cross River region of Nigeria. BMC Evol Biol 10: 92.
Africa	Sub-Sahara	Bight of Biafra	Southeast Nigeria	Calabar; Southeast	96	Veeramah KR, Connell BA, Pour NA, Powell A, Plaster CA, et al. (2010) Little genetic differentiation as assessed by uniparental markers in the presence of substantial language variation in peoples of the Cross River region of Nigeria. BMC Evol Biol 10: 92.
Africa	Sub-Sahara	Bight of Biafra	Southeast Nigeria	Calabar; Southeast	38	Veeramah KR, Connell BA, Pour NA, Powell A, Plaster CA, et al. (2010) Little genetic differentiation as assessed by uniparental markers in the presence of substantial language variation in peoples of the Cross River region of Nigeria. BMC Evol Biol 10: 92.
Africa	Sub-Sahara	Bight of Biafra	Southeast Nigeria	Calabar; Southeast	28	Veeramah KR, Connell BA, Pour NA, Powell A, Plaster CA, et al. (2010) Little genetic differentiation as assessed by uniparental markers in the presence of substantial language variation in peoples of the Cross River region of Nigeria. BMC Evol Biol 10: 92.
Africa	Sub-Sahara	Bight of Biafra	Southeast Nigeria	Calabar; Southeast	17	Veeramah KR, Connell BA, Pour NA, Powell A, Plaster CA, et al. (2010) Little genetic differentiation as assessed by uniparental markers in the presence of substantial language variation in peoples of the Cross River region of Nigeria. BMC Evol Biol 10: 92.
Africa	Sub-Sahara	Bight of Biafra	Southeast Nigeria	Eniong, Atan Ono Yom; Southeast	49	Veeramah KR, Connell BA, Pour NA, Powell A, Plaster CA, et al. (2010) Little genetic differentiation as assessed by uniparental markers in the presence of substantial language variation in peoples of the Cross River region of Nigeria. BMC Evol Biol 10: 92.
Africa	Sub-Sahara	Bight of Biafra	Southeast Nigeria	Enugu; Southeast	54	Veeramah KR, Connell BA, Pour NA, Powell A, Plaster CA, et al. (2010) Little genetic differentiation as assessed by uniparental markers in the presence of substantial language variation in peoples of the Cross River region of Nigeria. BMC Evol Biol 10: 92.
Africa	Sub-Sahara	Bight of Biafra	Southeast Nigeria	Etebe Afaha Eket, Ekpene Ukpa; Southeast	50	Veeramah KR, Connell BA, Pour NA, Powell A, Plaster CA, et al. (2010) Little genetic differentiation as assessed by uniparental markers in the presence of substantial language variation in peoples of the Cross River region of Nigeria. BMC Evol Biol 10: 92.
Africa	Sub-Sahara	Bight of Biafra	Southeast Nigeria	Ette; Southeast	50	Veeramah KR, Connell BA, Pour NA, Powell A, Plaster CA, et al. (2010) Little genetic differentiation as assessed by uniparental markers in the presence of substantial language variation in peoples of the Cross River region of Nigeria. BMC Evol Biol 10: 92.
Africa	Sub-Sahara	Bight of Biafra	Southeast Nigeria	Eyo Nsik, Eyo Ekpe; Southeast	70	Veeramah KR, Connell BA, Pour NA, Powell A, Plaster CA, et al. (2010) Little genetic differentiation as assessed by uniparental markers in the presence of substantial language variation in peoples of the Cross River region of Nigeria. BMC Evol Biol 10: 92.
Africa	Sub-Sahara	Bight of Biafra	Southeast Nigeria	Ikot Akpan, Afaha Ubiom; Southeast	28	Veeramah KR, Connell BA, Pour NA, Powell A, Plaster CA, et al. (2010) Little genetic differentiation as assessed by uniparental markers in the presence of substantial language variation in peoples of the Cross River region of Nigeria. BMC Evol Biol 10: 92.
Africa	Sub-Sahara	Bight of Biafra	Southeast Nigeria	Ikot Essien, Ikot Ntu; Southeast	50	Veeramah KR, Connell BA, Pour NA, Powell A, Plaster CA, et al. (2010) Little genetic differentiation as assessed by uniparental markers in the presence of substantial language variation in peoples of the Cross River region of Nigeria. BMC Evol Biol 10: 92.
Africa	Sub-Sahara	Bight of Biafra	Southeast Nigeria	Ikot Mbonde, Ikot Ekang; Southeast	48	Veeramah KR, Connell BA, Pour NA, Powell A, Plaster CA, et al. (2010) Little genetic differentiation as assessed by uniparental markers in the presence of substantial language variation in peoples of the Cross River region of Nigeria. BMC Evol Biol 10: 92.
Africa	Sub-Sahara	Bight of Biafra	Southeast Nigeria	Ikot Nakanda, Ikot Ene; Southeast	48	Veeramah KR, Connell BA, Pour NA, Powell A, Plaster CA, et al. (2010) Little genetic differentiation as assessed by uniparental markers in the presence of substantial language variation in peoples of the Cross River region of Nigeria. BMC Evol Biol 10: 92.
Africa	Sub-Sahara	Bight of Biafra	Southeast Nigeria	Ikot Oku, Ikot Ntuenoku; Southeast	48	Veeramah KR, Connell BA, Pour NA, Powell A, Plaster CA, et al. (2010) Little genetic differentiation as assessed by uniparental markers in the presence of substantial language variation in peoples of the Cross River region of Nigeria. BMC Evol Biol 10: 92.
Africa	Sub-Sahara	Bight of Biafra	Southeast Nigeria	Mkpok Ndon Eyo; Southeast	50	Veeramah KR, Connell BA, Pour NA, Powell A, Plaster CA, et al. (2010) Little genetic differentiation as assessed by uniparental markers in the presence of substantial language variation in peoples of the Cross River region of Nigeria. BMC Evol Biol 10: 92.
Africa	Sub-Sahara	Bight of Biafra	Southeast Nigeria	Ndiya; Southeast	49	Veeramah KR, Connell BA, Pour NA, Powell A, Plaster CA, et al. (2010) Little genetic differentiation as assessed by uniparental markers in the presence of substantial language variation in peoples of the Cross River region of Nigeria. BMC Evol Biol 10: 92.
Africa	Sub-Sahara	Bight of Biafra	Southeast Nigeria	Nenwe; Southeast	50	Veeramah KR, Connell BA, Pour NA, Powell A, Plaster CA, et al. (2010) Little genetic differentiation as assessed by uniparental markers in the presence of substantial language variation in peoples of the Cross River region of Nigeria. BMC Evol Biol 10: 92.
Africa	Sub-Sahara	Bight of Biafra	Southeast Nigeria	Netim; Southeast	50	Veeramah KR, Connell BA, Pour NA, Powell A, Plaster CA, et al. (2010) Little genetic differentiation as assessed by uniparental markers in the presence of substantial language variation in peoples of the Cross River region of Nigeria. BMC Evol Biol 10: 92.
Africa	Sub-Sahara	Bight of Biafra	Southeast Nigeria	Obong Itam; Southeast	50	Veeramah KR, Connell BA, Pour NA, Powell A, Plaster CA, et al. (2010) Little genetic differentiation as assessed by uniparental markers in the presence of substantial language variation in peoples of the Cross River region of Nigeria. BMC Evol Biol 10: 92.
Africa	Sub-Sahara	Bight of Biafra	Southeast Nigeria	Onoh, Ntan Mbat; Southeast	50	Veeramah KR, Connell BA, Pour NA, Powell A, Plaster CA, et al. (2010) Little genetic differentiation as assessed by uniparental markers in the presence of substantial language variation in peoples of the Cross River region of Nigeria. BMC Evol Biol 10: 92.
Africa	Sub-Sahara	Bight of Biafra	Southeast Nigeria	Oron; Southeast	28	Veeramah KR, Connell BA, Pour NA, Powell A, Plaster CA, et al. (2010) Little genetic differentiation as assessed by uniparental markers in the presence of substantial language variation in peoples of the Cross River region of Nigeria. BMC Evol Biol 10: 92.
Africa	Sub-Sahara	Bight of Biafra	Southeast Nigeria	Oyo Efam, Ikot Abasi Obori; Southeast	48	Veeramah KR, Connell BA, Pour NA, Powell A, Plaster CA, et al. (2010) Little genetic differentiation as assessed by uniparental markers in the presence of substantial language variation in peoples of the Cross River region of Nigeria. BMC Evol Biol 10: 92.
Africa	Sub-Sahara	East Africa	Sudan	Southern	76	Krings M, Salem AH, Bauer K, Geisert H, Malek A, et al. (1999) mtDNA analysis of Nile River Valley populations: a genetic corridor or a barrier to migration? Am J Hum Genet 64: 1166-1176.
Africa	Sub-Sahara	Southeast Africa	Tanzania	Burunge	38	Tishkoff SA, Gonder MK, Henn BM, Mortensen H, Knight A, et al. (2007) History of click-speaking populations of Africa inferred from mtDNA and Y chromosome genetic variation. Mol Biol Evol 24: 2180-2195.
Africa	Sub-Sahara	Southeast Africa	Tanzania	Dakota	18	Knight A, Underhill PA, Mortensen HM, Zhivotovsky LA, Lin AA, et al. (2003) African Y chromosome and mtDNA divergence provides insight into the history of click languages. Curr Biol 13: 464-473.
Africa	Sub-Sahara	Southeast Africa	Tanzania	Datoga	39	Tishkoff SA, Gonder MK, Henn BM, Mortensen H, Knight A, et al. (2007) History of click-speaking populations of Africa inferred from mtDNA and Y chromosome genetic variation. Mol Biol Evol 24: 2180-2195.
Africa	Sub-Sahara	Southeast Africa	Tanzania	Hadza	61	Knight A, Underhill PA, Mortensen HM, Zhivotovsky LA, Lin AA, et al. (2003) African Y chromosome and mtDNA divergence provides insight into the history of click languages. Curr Biol 13: 464-473.
Africa	Sub-Sahara	Southeast Africa	Tanzania	Hadza	79	Tishkoff SA, Gonder MK, Henn BM, Mortensen H, Knight A, et al. (2007) History of click-speaking populations of Africa inferred from mtDNA and Y chromosome genetic variation. Mol Biol Evol 24: 2180-2195.
Africa	Sub-Sahara	Southeast Africa	Tanzania	Hadza	61	Vigilant L, Pennington R, Harpending H, Kocher TD, Wilson AC (1989) Mitochondria DNA sequences in single hairs from a southern African population. Proc Natl Acad Sci U S A 86: 9350-9354.
Africa	Sub-Sahara	Southeast Africa	Tanzania	Sandawe	82	Tishkoff SA, Gonder MK, Henn BM, Mortensen H, Knight A, et al. (2007) History of click-speaking populations of Africa inferred from mtDNA and Y chromosome genetic variation. Mol Biol Evol 24: 2180-2195.
Africa	Sub-Sahara	Southeast Africa	Tanzania	Sukuma	11	Tishkoff SA, Gonder MK, Henn BM, Mortensen H, Knight A, et al. (2007) History of click-speaking populations of Africa inferred from mtDNA and Y chromosome genetic variation. Mol Biol Evol 24: 2180-2195.
Africa	Sub-Sahara	Southeast Africa	Tanzania	Sukuma, Bantu	21	Knight A, Underhill PA, Mortensen HM, Zhivotovsky LA, Lin AA, et al. (2003) African Y chromosome and mtDNA divergence provides insight into the history of click languages. Curr Biol 13: 464-473.
Africa	Sub-Sahara	Southeast Africa	Tanzania	Turu	29	Tishkoff SA, Gonder MK, Henn BM, Mortensen H, Knight A, et al. (2007) History of click-speaking populations of Africa inferred from mtDNA and Y chromosome genetic variation. Mol Biol Evol 24: 2180-2195.
Africa	Sub-Sahara	Southeast Africa	Zambia	Lubumbashi city; Shaba province	10	Silva WA, Bortolini MC, Schneider MP, Marrero A, Elion J, et al. (2006) MtDNA haplogroup analysis of black Brazilian and sub-Saharan populations: implications for the Atlantic slave trade. Hum Biol 78: 29-41.
Africa	Sub-Sahara	Southeast Africa	Zimbabwe	Shona	59	Castri L, Tofanelli S, Garagnani P, Bini C, Fosella X, et al. (2009) mtDNA variability in two Bantu-speaking populations (Shona and Hutu) from Eastern Africa: implications for peopling and migration patterns in sub-Saharan Africa. Am J Phys Anthropol 140: 302-311.
TOTAL					13705
